# Supplementary material for: Barriers and opportunities to smallholder goat enterprise in Botswana
Source: Food Secur. 2026 Mar 5;18(3):771–90. doi: 10.1007/s12571-026-01648-7 (PMC13183765; doi:10.1007/s12571-026-01648-7)
Supplement: Supplementary file 2 — Supplementary file2 (XLSX 383 KB) [file 12571_2026_1648_MOESM2_ESM.xlsx]

## Sheet: Data description
The following describes the columns of the worksheet entitled "Raw data". The column reference letter is provided along with a short title - these correspond with those provided in the "Raw data" worksheet. A breif descritpion of the column is also provided. The exact wording of questions can be found in Supplement A
Coulmn reference	Column header name	Column description
A	Resondent number	A unique number for each respondent
B	Also completed semi-sturctured survey?	Whether the respondent completed just semi-structured survey in addition to the cross-sectional survey
C	Initials	Respondent initials, redacted for anonymity
D	District	District respondent lives in, redacted for anonymity
E	Village area	Village the respondent lives in, redacted for anonymity
F	Date	Date the survey was taken, redacted for anonymity
G	Mobile number	Respondents mobile phone number, redacted for anonymity
H	GPS	GPS lattitude, redacted for anonymity
I	GPS	GPS longitude, redacted for anonymity
J	Respondent Family name	If not considered the household head: Respondents surname, redacted for anonymity
K	Respondent name	If not considered the household head: Respondents first name, redacted for anonymity
L	Sex	If not considered the household head: Respondents sex
M	Age group	If not considered the household head: Respondents age group
N	Education	If not considered the household head: Respondents highest level of educational attainment
O	Literacy	If not considered the household head: If the respondent considers themselves literate
P	Respondent family name household	If considered the household head: Respondents surname, redacted for anonymity
Q	Respondent given name household	If considered the household head: Respondents first name, redacted for anonymity
R	Sex	If considered the household head: Respondents sex
S	Age group	If considered the household head: Respondents age group
T	Education	If considered the household head: Respondents highest level of educational attainment
U	Literacy	If considered the household head: If the respondent considers themselves literate
V	Individuals year	How many individuals live in their home throughout the year, this can include individuals who live there for a short period
W	Individual agricultural/crops production	How many individuals, living in the household, are involved in agriculture
X	Individuals living seasonally	How many individuals live in the household on a seasonal basis (e.g. not permanently or all year around)
Y	Agriculture / Livestock	The importance of activities to household income. 1 = most important, with higher numbers being decreasingly important. 0 = not at all, e.g. no income is obtained from that activity and/or that acivity is not performed
Z	Off-farm wage
AA	Business / owner
AB	Remittance / gift
AC	Pension / benefit
AD	Impelegen (public service)
AE	Self-employment
AF	In the past 7 days, did you worry that your household would not have enough food?	Over the pask week, as the respondent been concered there the household may not have enough food for all
AG	How many meals are taken per day by adults in your households?	Typically, how many meals will an adult from the household consume
AH	How many meals are taken per day by children in your households?	Typically, how many meals will achild from the household consume
AI	Which of the following is true?	Does the respondent own any of the following items (see subsequent columns)
AJ	Donkey /Ox cart
AK	Bicycle
AL	Motor-bike
AM	Wheel-barrow
AN	Sewing machine
AO	Fridge
AP	Radio /
AQ	TV
AR	Mobile phone
AS	Car
AT	Who owns
AU	Own livestock?	Whether or not the respondent owns livestock
AV	Goat	The number (count of head) of each of these animals owned
AW	Sheep
AX	Cattle
AY	Donkey
AZ	Horse
BA	Pigs
BB	Poultry
BC	Dogs
BD	Rank Goat	The importance of these owned animals to the respondent. 1 = most important, with higher numbers being decreasingly important. 0 = not at all, e.g. no income is obtained from that activity and/or that acivity is not performed
BE	Rank Sheep
BF	Rank Cattle
BG	Rank Donkey
BH	Rank horse
BI	Rank Pigs
BJ	Rank Poultry
BK	Adult female	The number (count of head) of each of these types of goats owned
BL	Castrated male
BM	Adult buck
BN	Suckling
BO	Kid (< 1 year)
BP	Breed1	The goat breed respondents owned most of
BQ	Breed2	The goat breed respondents owned second most of
BR	other ducks	How many of each of these additional animals are owned
BS	other rabbits
BT	other rank ducks
BU	other rank rabits	The importance of these owned animals to the respondent. 1 = most important, with higher numbers being decreasingly important. 0 = not at all, e.g. no income is obtained from that activity and/or that acivity is not performed
BV	other pigeon
BW	other rank pigeon
BX	Dry season adults	How each type of goat is managed in each season (e.g. housing)
BY	Dry season kids
BZ	Rainy season adults
CA	Rainy season kids
CB	Grazing only	Indication of the different feeds available / provided to the goats. 1 = provided, 0 = not provided
CC	Supplement grain
CD	Supplement Foliage
CE	Supplement food waste
CF	Supplement crop residue
CG	Supplement other
CH	Kids born	The number of goats obtained by each of these mechamisms during the previous 12 months
CI	Purchase adults
CJ	Gift adults
CK	Exchange
CL	Loan
CM	Sale adults	The number of goats that exited the production system by each of these mechanisms during the previous 12 months
CN	Sales kids
CO	Gift adults
CP	Gift kids
CQ	Death (adults)
CR	Death (kids)
CS	Ceremonies
CT	Consumed
CU	Reason sell	For goats sold, what was the reason(s)
CV	Reason death	For goats that died, what was the primary reason
CW	Other reason	Were there any other reasons as to why goats died
CX	Sales (cash)	Ranked reasons for the ownership of goats. 1 = most important, with higher numbers signifgying decreased importance. 0 = not important whatsoever
CY	Meat
CZ	Milk
DA	Savings
DB	Other
DC	Do you increase	Whether the respondent would like to increase the size of their goat herd
DD	Cash	The significance of these reasons for not increasing goat herd size. 1 = most significant, with higher numbers indicated decreased significance. 0 = not signigicant whatsoever
DE	Feed
DF	Water
DG	Dog bites predator
DH	Diseases
DI	Labour
DJ	Other
DK	Drugs tick	Whether drugs are used to treat or prevent ticks on goats. 1 = yes, 0 = no, or a free text specific answer may be given
DL	Drugs IP	Whether drugs are used to treat or prevent internal parasites in goats. 1 = yes, 0 = no, or a free text specific answer may be given
DM	Chemical tick	Whether chemicals (non pharmaceutical) are used to treat or prevent ticks on goats. 1 = yes, 0 = no, or a free text specific answer may be given
DN	Chemical IP	Whether chemicals (non pharmaceutical) are used to treat or prevent internal parasites in goats. 1 = yes, 0 = no, or a free text specific answer may be given
DO	Medicinal plants tick	Whether medicinal plants are used to treat or prevent ticks on goats. 1 = yes, 0 = no, or a free text specific answer may be given
DP	Medicinal plants IP	Whether medicinal plants are used to treat or prevent intenral parasites in goats. 1 = yes, 0 = no, or a free text specific answer may be given
DQ	Other	Whether any other inputs are used to prevent parasites in goats
DR	Rotate pastures	Whether the goats are 'rotated' between different pastures
DS	Reason for rotate	The reason(s) why the respondent opts to rotate goats between different pastures
DT	Grazing time (wet season)	The time window that goats typically graze during the wet season
DU	Total hours	The total hours per day that goats typically graze during the wet season
DV	Days grazing/week	The days of the week that goats are permitted to graze during the wet season
DW	Grazing time (dry season)	The time window that goats typically graze during the dry season
DX	Total hours	The total hours per day that goats typically graze during the dry season
DY	Days grazing/week	The days of the week that goats are permitted to graze during the dry season
DZ	Come back for water/lactation	Whether the goats are brought in from grazing to access water and/or to be milked
EA	How long	If goats are brought in, how long this is for
EB	Supplementary feed	Which, if any, is the primarysupplementary feeds are provided to goats
EC	When given	When is this primary supplementary feed given (either season or time of day)
ED	How much per goat/day	How much of this primary supplemtary feed is given
EE	Source	Where is this primary supplementary feed obtained from
EF	Supplementary feed	Which, if any, is the secondarysupplementary feeds are provided to goats
EG	When given	When is this secondary supplementary feed given (either season or time of day)
EH	How much per goat/day	How much of this secondary supplemtary feed is given
EI	Source	Where is this secondary supplementary feed obtained from
EJ	Plants good for sick goats?	Whether a respondent believe that there are specific plants that are especially beneficial for sick goats
EK	Health problem	Which goat health issues the respondent believes can be addresses using plants
EL	How given	In relation to the previous two questions, how can these plants be provided to the goat
EM	Rank Fertility	The importance of these traits in goats, for the respondent. 1 = most important, increasing numbers signify lesser importance. 0 = not importrant whatsoever
EN	Rank Weight gain
EO	Rank Resistance to illness
EP	Rank Resilience to bad weather
EQ	Rank Behaviour/Ease of herding
ER	Goat importance Food security	The importance of goat farming to the household food security. 1 = not important, 2 = important, 3 = very important, 4 = extremely important
ES	Drinking Milk	How often the respondent consumes goat milk. 4 = every day, 3 = every week, 2 = less than once per week, 1 = rarely or never
ET	Goat Importance Cash Income	The importance of goat farming to cash income. 1 = not important, 2 = important, 3 = very important, 4 = extremely important
EU	% Income Goat products	The percentage of cash income that comes from the sale of goat products
EV	Health status	How the respondent perceives the health of their goats compared to other households in the village. 1 = less healthy, 2 = somewhat less healthy, 3 = similar, 4 = somewhat more healthy, 5 = much more healthy
EW	Reason health status	The reason for the previous answer
EX	Productive status	How the respondent perceives the productivity of their goats compared to other households in the village. 1 = less productive, 2 = somewhat less productive, 3 = similar, 4 = somewhat more productive, 5 = much more productive
EY	Reason productive status	The reason for the previous answer
EZ	Traits	The traits which the respodnent believe makes a goat productive
FA	Productivity limitations	The factors which are currently limiting the productivity of the respondents goats
FB	Sickness kids	Whether sickness is a problem in their goat herd and, if so, if it is more of a problem for adults or kids
FC	Lamness kids	Whether lameness is a problem in their goat herd and, if so, if it is more of a problem for adults or kids
FD	Main health problem	The main health problem in their goat herd
FE	Predation (wet season)	Whether this health problem was experienced within their herd within the last 3 years during either the wet season or the dry season
FF	Predation (dry season)
FG	Anaemia (wet season)
FH	Anaemia (dry season)
FI	BC loss (wet season)
FJ	BC loss (dry season)
FK	Diarrhoea (wet season)
FL	Diarrhoea (dry season)
FM	Respiratory (wet season)
FN	Respiratory (dry season)
FO	Ticks (wet season)
FP	Ticks (dry season)
FQ	Worms (wet season)
FR	Worms (dry season)
FS	Heartwater (wet season)
FT	Heartwater (dry season)
FU	Other (wet season)
FV	Other (dry season)
FW	Death dry season young suckling	During the past 12 months, the number of each goat type that died for each season
FX	Death dry season young weaned
FY	Death dry season adult males
FZ	Death dry season adult females
GA	Death rainy season young suckling
GB	Death rainy season young weaned
GC	Death dry rainy adult males
GD	Death rainy season adult females
GE	Sick dry season young suckling	During the past 12 months, the number of each goat type that became sick for each season
GF	Sick dry season young weaned
GG	Sick dry season adult males
GH	Sick dry season adult females
GI	Sick rainy season young suckling
GJ	Sick rainy season young weaned
GK	Sick rainy season adult males
GL	Sick rainy season adult females
GM	Knowledge tick effect	Whether the respodnent claims that they know the effects of ticks on goat helth
GN	Tick effect	The respondents specific understanding of the effects of ticks on goat health
GO	Knowledge-internal parasites	Whether the respodnent claims that they know the effects of internal parasites on goat helth
GP	Effect-Internal parasites	The respondents specific understanding of the effects of internal parasites on goat health
GQ	Anthelmintic drug	Which anthelmintic drugs are used on the goats
GR	Where obtained	Where these anthelmintic drugs are obtained from
GS	Who pays	Who pays for the anthelmintic drugs
GT	Application	The method of application (e.g. oral, injection) of anthelmintics
GU	Times/Year	How many times per year anthelmintics are applied
GV	Weigh for dosage?	Whether or not the dosage of anthelmintic provided is based on individual animals weights
GW	Anthelmintic drug	These questions are repeats of the previous six questions, to allow for a respondent to describe the use of multiple anthelmintics
GX	Where obtained
GY	Who pays
GZ	Application
HA	Times/Year
HB	Weigh for dosage?
HC	All goats	When applying anthelmintics, if all goats receive treatment
HD	Sick goats only	When applying anthelmintics, if only goats that appear sick receive treatment
HE	Faecal samples	Whether faecal samples are taken to estimate the parasitic infection levels in ogats
HF	How often?	How ofte faecal samples taken for this purpose. 1 = weekly, 2 = monthly, 3 = quarterly, 4 = yearly
HG	Who does analysis?	When faecal samples are analysed, who performs this
HH	Source	Where / how far the nearest source of anti parasitic medication is
HI	Affordable?	Whether the respondent considers anti-parasitic medication to be affordable
HJ	Once off emergency	Wehther the respondent could afford anti-parasitic medication in a one-off emergency
HK	Reason non-use	For farms not using anti-parasitic medication, the reasons for this 1 = cost, 2 = availability, 3 = other
HL	Knowledge medicinal plants	Whether the respodent knows if medicinal plants can be used to reduce internal parasite infections in goats
HM	Med plants	Additional detail of the respondents knowledge regarding the prior question
HN	Use med plants	Wehther the respondent uses medicianl plants for their goats
HO	How (Feeding)	If medicinal plants are used for their goats, how they are fed to the goats
HP	Plants	Which medicinal plants are provided to their goats
HQ	Dry/wet season	Whether medicianl plants are utilised in the wet and or dry season
HR	Ailment	What health issues medicinal plants are used to address
HS	Knowledge (negative med plants)	Whether the respondent is aware of negative impacts of using medicinal plants on goats
HT	Negative med plants	Which plants the respondent believes habrour a risk of negative impacts on goats
HU	Symptoms	The symptoms the respondent believes are associated with negative impacts of plants on goats

## Sheet: Raw data
Resondent number	Also completed semi-sturctured survey?	Initials	District	Village area	Date	Mobile number	GPS	GPS	Respondent Family name	Respondent name	Sex	Age group	Education	Literacy	Respondent family name household	Respondent given name household	Sex	Age group	Education	Literacy	Individuals year	Individual agricultural/crops production	Individuals living seasonally	Agriculture / Livestock	Off-farm wage	Business / owner	Remittance / gift	Pension / benefit	Impelegen (public service)	Self-employment	In the past 7 days, did you worry that your household would not have enough food?	How many meals are taken per day by adults in your households?	How many meals are taken per day by children in your households?	Which of the following is true?	Donkey /Ox cart	Bicycle	Motor-bike	Wheel-barrow	Sewing machine	Fridge	Radio /	TV	Mobile phone	Car	Who owns	Own livestock?	Goat	Sheep	Cattle
1	YES	REDACTED	REDACTED	REDACTED	REDACTED	REDACTED	REDACTED	REDACTED	REDACTED	REDACTED	F	60<	None	Yes	REDACTED	REDACTED					1	1	4	2	0	0	3	1	0	0	No	3	3	Allows you to build savings	1	0	0	1	0	1	1	1	1	0	Household head	Unknown	Not sure	0	0
2	YES	REDACTED	REDACTED	REDACTED	REDACTED	REDACTED	REDACTED	REDACTED	REDACTED	REDACTED	F	60<	Primary	Yes	REDACTED	REDACTED					7	3	5	2	0	0	3	1	0	0	Yes	3	2	Is insufficient so you need to borrow to meet expenses	1	0	0	1	0	1	1	1	0	0	Household head	Unknown	30	0	0
3	YES	REDACTED	REDACTED	REDACTED	REDACTED	REDACTED	REDACTED	REDACTED	REDACTED	REDACTED					REDACTED	REDACTED	F	60<	None	No	3	1	3	0	0	0	0	1	0	0	Yes	1	1	Is insufficient so you need to borrow to meet expenses	0	0	0	0	0	0	0	1	1	0	Household head	35	5	0	0
4	YES	REDACTED	REDACTED	REDACTED	REDACTED	REDACTED	REDACTED	REDACTED	REDACTED	REDACTED					REDACTED	REDACTED	M	30-39	JC	Yes	3	3	0	0	1	0	0	0	0	0	Yes	1	0	Is insufficient so you need to borrow to meet expenses	2	0	0	1	0	0	0	0	1	0	Unrelated employer		31	6	57
5	YES	REDACTED	REDACTED	REDACTED	REDACTED	REDACTED	REDACTED	REDACTED	REDACTED	REDACTED	M	60<	Primary	No	REDACTED	REDACTED					2	1	3	3	1	2	0	0	0	0	No	3	3	Only just to meet expenses	0	0	0	1	0	1	1	1	1	0	Household head		30	4	10
6	YES	REDACTED	REDACTED	REDACTED	REDACTED	REDACTED	REDACTED	REDACTED	REDACTED	REDACTED	F	30-39	Vocational	Yes	REDACTED	REDACTED					5	5	0	2	1	0	0	0	0	0	Yes	3	3	Allows you to build savings	1	1	0	1	0	1	1	1	1	1	Household head		60	0	0
7	YES	REDACTED	REDACTED	REDACTED	REDACTED	REDACTED	REDACTED	REDACTED	REDACTED	REDACTED	M	60<	None	No	REDACTED	REDACTED	F	60<	None	No	4	1	1	0	0	0	0	1	0	0	Yes	1	1	Only just to meet expenses	0	0	0	0	0	1	0	1	1	0	Household head		40	0	18
8	YES	REDACTED	REDACTED	REDACTED	REDACTED	REDACTED	REDACTED	REDACTED	REDACTED	REDACTED	F	40-49	JC	Yes	REDACTED	REDACTED					4	5	4	1	0	0	0	0	0	0	Yes	2	3	Is insufficient so you need to borrow to meet expenses	0	0	0	0	0	0	1	0	1	0	Household head		20	0	0
9	YES	REDACTED	REDACTED	REDACTED	REDACTED	REDACTED	REDACTED	REDACTED	REDACTED	REDACTED	M	40-49	Primary	Yes	REDACTED	REDACTED	M	30-39	Primary	Yes	3	2	3	2	0	1	0	0	0	0	No	3	4	Allows you to build savings	1	1	0	1	0	1	1	1	1	1	Household head		129	25	0
10	YES	REDACTED	REDACTED	REDACTED	REDACTED	REDACTED	REDACTED	REDACTED	REDACTED	REDACTED					REDACTED	REDACTED	M	<30	Primary	No	1	1	2	0	1	0	0	0	0	0	Yes	2	2	Allows you to build savings	1	0	0	0	0	0	0	0	1	0	Household head		169	50	0
11	YES	REDACTED	REDACTED	REDACTED	REDACTED	REDACTED	REDACTED	REDACTED	REDACTED	REDACTED					REDACTED	REDACTED	F	30-39	JC	Yes	2	1	2	1	0	2	0	0	0	0	Yes	2	0	Only just meet expenses	1	0	0	1	0	0	0	0	1	0	Household head		48	0	4
12	YES	REDACTED	REDACTED	REDACTED	REDACTED	REDACTED	REDACTED	REDACTED	REDACTED	REDACTED	M	60<	Primary	Yes	REDACTED	REDACTED					6	7	5	2	3	0	0	1	0	0	Yes	2	0	Allows you to build savings	1	0	0	1	0	0	0	0	1	0	Household head		25	13	20
13	YES	REDACTED	REDACTED	REDACTED	REDACTED	REDACTED	REDACTED	REDACTED	REDACTED	REDACTED	F	60<	Primary	Yes	REDACTED	REDACTED					5	3	7	0	0	0	2	1	0	0	Yes	3	3	Is insufficient so you need to borrow to meet expenses	1	0	0	1	0	0	1	0	1	0	Household head		20	3	8
14	YES	REDACTED	REDACTED	REDACTED	REDACTED	REDACTED	REDACTED	REDACTED	REDACTED	REDACTED					REDACTED	REDACTED	M	30-39	Primary	Yes	3	2	0	0	1	0	0	0	0	0	Yes	3	5	Only just to meet expenses	1	0	0	1	0	1	0	0	1	1	Household head		60	5	0
15	YES	REDACTED	REDACTED	REDACTED	REDACTED	REDACTED	REDACTED	REDACTED	REDACTED	REDACTED					REDACTED	REDACTED	M	60<	None	No	1	1	5	0	0	0	0	1	0	0	Yes	2	0	Only just meet expenses	0	0	0	1	0	1	0	0	1	0	Household head		9	0	2
16	YES	REDACTED	REDACTED	REDACTED	REDACTED	REDACTED	REDACTED	REDACTED	REDACTED	REDACTED	M	30-39			REDACTED	REDACTED	M	<30	JC	Yes	5	3	2	1	0	0	0	0	0	0	No	4	4	Only just to meet expenses	1	0	0	1	0	0	1	0	1	0	Family member living elsewhere		15	0	100
17	YES	REDACTED	REDACTED	REDACTED	REDACTED	REDACTED	REDACTED	REDACTED	REDACTED	REDACTED					REDACTED	REDACTED	M	50-59	Primary	No	3	1	0	0	1	0	0	0	0	0	Yes	3	0	Only just to meet expenses	1	0	0	1	0	0	1	0	0	0	Household head		40	0	0
18	YES	REDACTED	REDACTED	REDACTED	REDACTED	REDACTED	REDACTED	REDACTED	REDACTED	REDACTED					REDACTED	REDACTED	Male	50-59	JC	Yes	1	1	9	2	0	0	3	1	0	0	Yes	3	0	Only just meet expenses	1	0	0	1	0	0	1	0	1	0	Household head		15	11	20
19	YES	REDACTED	REDACTED	REDACTED	REDACTED	REDACTED	REDACTED	REDACTED	REDACTED	REDACTED	M	50-59	JC	Yes	REDACTED	REDACTED					5	1	2	1	0	0	2	0	0	0	Yes	2	2	Only just to meet expenses	1	0	0	0	0	0	0	0	1	0	Household head		60	0	0
20	YES	REDACTED	REDACTED	REDACTED	REDACTED	REDACTED	REDACTED	REDACTED	REDACTED	REDACTED					REDACTED	REDACTED	F	30-39	Primary	Yes	4	2	3	2	1	0	0	0	0	0	Yes	3	3	Only just meet expenses	1	0	0	1	0	0	0	0	1	0	Household head		23	0	3
21	YES	REDACTED	REDACTED	REDACTED	REDACTED	REDACTED	REDACTED	REDACTED	REDACTED	REDACTED					REDACTED	REDACTED	F	<30	Form 4-5 (senior)	Yes	10	2	3	1	0	0	0	0	0	0	Yes	3	3	Is insufficient so you need to borrow to meet expenses	0	0	0	0	0	0	0	0	1	0	Household head		22	7	2
22	YES	REDACTED	REDACTED	REDACTED	REDACTED	REDACTED	REDACTED	REDACTED	REDACTED	REDACTED					REDACTED	REDACTED	M	<30	JC	Yes	3	4	8	2	3	0	1	0	0	0	Yes	3	3	Is insufficient so you need to borrow to meet expenses	1	1	0	1	0	1	0	1	1	0	Family member living here		30	0	36
23	YES	REDACTED	REDACTED	REDACTED	REDACTED	REDACTED	REDACTED	REDACTED	REDACTED	REDACTED	M	40-49	Primary	Yes	REDACTED	REDACTED					3	2	0	2	1	0	0	0	0	0	Yes	2	2	Only just meet expenses	1	1	0	0	0	1	1	1	1	0	Household head		28	0	0
24	YES	REDACTED	REDACTED	REDACTED	REDACTED	REDACTED	REDACTED	REDACTED	REDACTED	REDACTED	F	39-39	JC	Yes	REDACTED	REDACTED					5	1	0	1	2	0	0	0	0	0	Yes	2	3	Only just meet expenses	0	0	0	0	0	1	1	1	1	0	Household head		55	0	5
25	YES	REDACTED	REDACTED	REDACTED	REDACTED	REDACTED	REDACTED	REDACTED	REDACTED	REDACTED	F	50-59	None	No	REDACTED	REDACTED					5	3	3	0	0	1	0	0	0	0	Yes	2	4	Is insufficient so you need to borrow to meet expenses	1	1	0	1	0	0	0	0	1	0	Household head		83	0	0
26	YES	REDACTED	REDACTED	REDACTED	REDACTED	REDACTED	REDACTED	REDACTED	REDACTED	REDACTED	M	60<	Primary	Yes	REDACTED	REDACTED					4	4	5	1	0	0	3	2	0	0	No	3	3	Allows you to build savings	1	1	0	1	0	1	1	1	1	0	Household head		100	50	30
27	YES	REDACTED	REDACTED	REDACTED	REDACTED	REDACTED	REDACTED	REDACTED	REDACTED	REDACTED	M	60<	None	No	REDACTED	REDACTED					2	2	3	1	0	0	0	0	0	0	Yes	3	3	Only just to meet expenses	1	1	0	1	0	0	1	1	1	0	Household head		50	4	20
28	YES	REDACTED	REDACTED	REDACTED	REDACTED	REDACTED	REDACTED	REDACTED	REDACTED	REDACTED					REDACTED	REDACTED	M	50-59	Primary	Yes	10	3	3	1	0	0	0	0	0	0	Yes	3	3	Only just meet expenses	0	0	0	0	0	0	0	0	1	0	Family member living here		30	15	60
29	YES	REDACTED	REDACTED	REDACTED	REDACTED	REDACTED	REDACTED	REDACTED	REDACTED	REDACTED					REDACTED	REDACTED	F	<60	Primary	Yes	12	2	4	2	1	0	3	0	0	0	No	3	3	Only just meet expenses	1	0	0	1	0	1	1	1	1	0	Household head		60	0	25
30	YES	REDACTED	REDACTED	REDACTED	REDACTED	REDACTED	REDACTED	REDACTED	REDACTED	REDACTED	F	60<	Tertiary	Yes	REDACTED	REDACTED					2	2	15	1	0	0	0	0	0	0	Yes	3	3	Allows you to build savings	0	1	0	1	1	1	1	1	1	0	Household head		70	0	2
31	YES	REDACTED	REDACTED	REDACTED	REDACTED	REDACTED	REDACTED	REDACTED	REDACTED	REDACTED					REDACTED	REDACTED	F	30-39	JC	Yes	2	2	1	1	0	2	0	0	0	0	Yes	3	0	Only just meet expenses	0	0	0	0	0	1	1	1	1	0	Household head		30	16	7
32	YES	REDACTED	REDACTED	REDACTED	REDACTED	REDACTED	REDACTED	REDACTED	REDACTED	REDACTED					REDACTED	REDACTED	F	<30	Form 4-5 (senior)	English	4	0	5	0	1	0	2	0	0	0	Yes	3	3	Only just meet expenses	1	1	0	0	0	1	1	0	1	0	Household head		27	0	0
33	YES	REDACTED	REDACTED	REDACTED	REDACTED	REDACTED	REDACTED	REDACTED	REDACTED	REDACTED					REDACTED	REDACTED	F	50-59	Primary	Yes	5	2	3	1	2	0	0	0	0	0	Yes	2	2	Only just meet expenses	1	1	0	1	0	1	1	1	1	0	Household head		57	0	0
34	YES	REDACTED	REDACTED	REDACTED	REDACTED	REDACTED	REDACTED	REDACTED	REDACTED	REDACTED					REDACTED	REDACTED	F	40-49	JC	English	4	2	1	1	2	0	0	0	0	0	Yes	2	2	Allows you to build savings	1	0	0	1	0	0	1	0	1	0	Household head		50	0	1
35	YES	REDACTED	REDACTED	REDACTED	REDACTED	REDACTED	REDACTED	REDACTED	REDACTED	REDACTED	M	60<	Primary	Yes	REDACTED	REDACTED					3	3	2	1	0	0	0	2	0	0	Yes	3	0	Allows you to build savings	1	0	0	1	0	0	1	0	1	0	Family member living here		11	0	0
36	YES	REDACTED	REDACTED	REDACTED	REDACTED	REDACTED	REDACTED	REDACTED	REDACTED	REDACTED					REDACTED	REDACTED	F	60<	None	No	8	2	2	3	1	2	0	0	0	0	Yes	3	3	Only just meet expenses	0	0	0	1	0	0	0	0	0	0	Household head		20	0	0
37	YES	REDACTED	REDACTED	REDACTED	REDACTED	REDACTED	REDACTED	REDACTED	REDACTED	REDACTED	F	50-59	Primary	Yes	REDACTED	REDACTED					4	1	7	0	0	0	1	0	0	0	Yes	1	3	Is insufficient so you need to borrow to meet expenses	0	0	0	0	0	1	1	1	1	0	Household head		39	0	3
38	YES	REDACTED	REDACTED	REDACTED	REDACTED	REDACTED	REDACTED	REDACTED	REDACTED	REDACTED	F	60<	Primary	Yes	REDACTED	REDACTED					10	5	10	2	1	0	0	0	0	0	Yes	2	2	Is insufficient so you need to borrow to meet expenses	1	0	0	1	0	1	1	1	1	0	Household head		50	0	Not sure
39	YES	REDACTED	REDACTED	REDACTED	REDACTED	REDACTED	REDACTED	REDACTED	REDACTED	REDACTED					REDACTED	REDACTED	M	30-39	JC	Yes	4	4	3	2	0	1	0	0	0	0	No	3	0	Only just meet expenses	1	1	0	1	0	1	1	1	1	0	Household head		32	0	0
40	YES	REDACTED	REDACTED	REDACTED	REDACTED	REDACTED	REDACTED	REDACTED	REDACTED	REDACTED					REDACTED	REDACTED	M	<30	Vocational	Yes	8	9	2	1	2	0	3	0	0	0	Yes	3	5	Is insufficient so you need to borrow to meet expenses	1	1	0	1	0	0	1	0	1	0	Household head		57	0	>40
41	YES	REDACTED	REDACTED	REDACTED	REDACTED	REDACTED	REDACTED	REDACTED	REDACTED	REDACTED					REDACTED	REDACTED	M	30-39	Tertiary	Yes	6	4	5	1	2	1	0	0	0	0	Yes	2	2	Is insufficient so you need to borrow to meet expenses	1	1	0	1	0	1	1	1	1	0	Household head		32	5	35
42	YES	REDACTED	REDACTED	REDACTED	REDACTED	REDACTED	REDACTED	REDACTED	REDACTED	REDACTED	M	60<	None	Yes	REDACTED	REDACTED					2	2	3	1	0	0	2	3	0	0	Yes	2	2	Is insufficient so you need to borrow to meet expenses	0	0	0	1	1	1	1	1	1	0	Household head		30	0	0
43	YES	REDACTED	REDACTED	REDACTED	REDACTED	REDACTED	REDACTED	REDACTED	REDACTED	REDACTED					REDACTED	REDACTED	M	30-39	JC	Yes	5	2	19	0	2	0	0	1	0	0	Yes	2	2	Only just meet expenses	1	1	0	1	0	1	1	1	1	0	Household head		30	0	20
44	YES	REDACTED	REDACTED	REDACTED	REDACTED	REDACTED	REDACTED	REDACTED	REDACTED	REDACTED					REDACTED	REDACTED	F	60<	None	No	2	1	4	0	1	0	0	0	0	0	Yes	1	0	Allows you to build savings	1	0	0	0	0	0	0	0	1	0	Household head		30	0	3
45	NO	REDACTED	REDACTED	REDACTED	REDACTED	REDACTED	REDACTED	REDACTED	REDACTED	REDACTED					REDACTED	REDACTED	F	60<	Primary	Yes	4	3	6	0	0	2	2	1	0	0	Yes	2	2	Only just meets expenses	0	0	0	1	0	1	1	1	1	0	Household head	YES	8	0	0
46	NO	REDACTED	REDACTED	REDACTED	REDACTED	REDACTED	REDACTED	REDACTED	REDACTED	REDACTED					REDACTED	REDACTED	M	50-59	None	No	11	1	5	0	0	0	0	1	0	0		2	2	Only just meets expenses	0	0	0	1	0	1	1	1	1	0	Not Applicable	No	5	0	0
47	NO	REDACTED	REDACTED	REDACTED	REDACTED	REDACTED	REDACTED	REDACTED	REDACTED	REDACTED	F	60>	None	No	REDACTED	REDACTED					5	1	8	0	0	0	0	1	0	0	Yes	2	2	Only just meets expenses	1	1	0	1	0	0	0	1	1	0	Not Applicable	Yes	0	0	5
48	NO	REDACTED	REDACTED	REDACTED	REDACTED	REDACTED	REDACTED	REDACTED	REDACTED	REDACTED	F	40-49	JC	Yes	REDACTED	REDACTED					2	2	13	0	0	0	1	0	0	0	No	2	2	Is insufficient so you need to borrow to meet expenses	0	0	0	0	0	1	1	1	1	0	Not Applicable	YES	16	0	0
49	NO	REDACTED	REDACTED	REDACTED	REDACTED	REDACTED	REDACTED	REDACTED	REDACTED	REDACTED					REDACTED	REDACTED	M	60>	None	No	3	1	2	0	0	0	0	1	0	0	No	Not sure	Not sure	Only just meets expenses	1	0	0	1	0	0	0	0	0	0	Not Applicable	YES	5	0	2
50	NO	REDACTED	REDACTED	REDACTED	REDACTED	REDACTED	REDACTED	REDACTED	REDACTED	REDACTED	F	60>	Sub-B	Yes	REDACTED	REDACTED					10	2	4	0	0	0	2	1	0	0		2	0	Only just meets expenses	1	1	0	1	0	0	0	1	1	0	Not Applicable	YES	0	0	5
51	NO	REDACTED	REDACTED	REDACTED	REDACTED	REDACTED	REDACTED	REDACTED	REDACTED	REDACTED					REDACTED	REDACTED	M	40-49	JC	Yes	2	1	1	1	0	0	0	0	0	0		0	0		0	0	0	1	0	0	1	1	1	0	Not Applicable	YES	0	4	0
52	NO	REDACTED	REDACTED	REDACTED	REDACTED	REDACTED	REDACTED	REDACTED	REDACTED	REDACTED	F	40-49	None	No	REDACTED	REDACTED					5	1	0	2	0	1	0	0	0	0	Yes	4	4	Only just meets expenses	0	0	0	0	0	0	0	0	1	0	Not Applicable	YES	5	0	0
53	NO	REDACTED	REDACTED	REDACTED	REDACTED	REDACTED	REDACTED	REDACTED	REDACTED	REDACTED	F	40-49	Form 4-5		REDACTED	REDACTED					12	0	2	0	1	2	0	0	0	0		Not sure	Not sure	is insufficient so you need to borrow to meet expenses	0	0	0	0	0	1	0	1	1	0	Not Applicable	YES	13	0	0
54	NO	REDACTED	REDACTED	REDACTED	REDACTED	REDACTED	REDACTED	REDACTED	REDACTED	REDACTED	F	<30	Form 4-5	Yes	REDACTED	REDACTED					10	0	1	0	0	0	1	2	0	0	Yes	3	3	Only just meets expenses	0	0	0	0	0	0	0	0	1	0	Not Applicable	YES	0	0	0
55	NO	REDACTED	REDACTED	REDACTED	REDACTED	REDACTED	REDACTED	REDACTED	REDACTED	REDACTED	M	60>	Primary	Yes	REDACTED	REDACTED					5	2	6	1	0	0	0	2	0	0		2	2		1	0	0	0	0	1	1	1	1	0	Household head	YES	4	0	6
56	NO	REDACTED	REDACTED	REDACTED	REDACTED	REDACTED	REDACTED	REDACTED	REDACTED	REDACTED	F	50-59	Primary	Yes	REDACTED	REDACTED					15	4	3	3	2	1	0	0		0	Yes	2	3	Is insufficient so you need to borrow to meet expenses	0	0	0	0	0	0	1	0	1	0	Not Applicable	NO	0	0	0
57	NO	REDACTED	REDACTED	REDACTED	REDACTED	REDACTED	REDACTED	REDACTED	REDACTED	REDACTED	M	30-39	JC	Yes	REDACTED	REDACTED					3	1	9	2	0	1	0	0	0	0	Yes	3	3	Is insufficient so you need to borrow to meet expenses	1	0	0	0	0	1	1	1	1	0	family member living there	YES	49	0	7
58	NO	REDACTED	REDACTED	REDACTED	REDACTED	REDACTED	REDACTED	REDACTED	REDACTED	REDACTED	F	30-39	form 4-5	Yes	REDACTED	REDACTED					7	0	0	0	0	0	0	Epekeleng	0	0	Yes	2	3	Only just meets expenses	0	0	0	1	0	1	1	1	1	0	Not Applicable	YES	0	0	0
59	NO	REDACTED	REDACTED	REDACTED	REDACTED	REDACTED	REDACTED	REDACTED	REDACTED	REDACTED					REDACTED	REDACTED	F	60>	Primary	Yes	4	1	9	0	0	0	2	1	0	0	Yes	2	2	Only just meets expenses	1	0	0	1	0	0	0	0	1	0	Family member living there	YES	not sure	0	0
60	NO	REDACTED	REDACTED	REDACTED	REDACTED	REDACTED	REDACTED	REDACTED	REDACTED	REDACTED					REDACTED	REDACTED	M	60<		Yes	6	2	7	0	0	0	1	1	0	0	No	2	2	Allows you to build savings	0	0	0	1	0	0	1	0	1	0	Family member living there	YES	31	0	1
61	NO	REDACTED	REDACTED	REDACTED	REDACTED	REDACTED	REDACTED	REDACTED	REDACTED	REDACTED	F	40-49	None		REDACTED	REDACTED					8	2	4	1	2	3	0	0	0	0	Yes	2	2	Allows you to build savings	0	0	0	0	0	0	0	0	0	0	Not Applicable	YES	2	0	0
62	NO	REDACTED	REDACTED	REDACTED	REDACTED	REDACTED	REDACTED	REDACTED	REDACTED	REDACTED					REDACTED	REDACTED	F	60<	Primary	Yes	5	1	2	2	0	0	0	1	0	0	Yes	3	3	Only just meets expenses	0	0	0	0	0	0	0	0	0	0	family member living elsewhere	YES	7	0	0
63	NO	REDACTED	REDACTED	REDACTED	REDACTED	REDACTED	REDACTED	REDACTED	REDACTED	REDACTED	M	30-39	JC	Yes	REDACTED	REDACTED					6	4	6	1	0	3	0	2	0	0	Yes	4	3	Is insufficient so you need to borrow to meet expenses	1	0	0	1	0	0	0	0	1	0	family member living there	YES	31	9	12
64	NO	REDACTED	REDACTED	REDACTED	REDACTED	REDACTED	REDACTED	REDACTED	REDACTED	REDACTED	M	<30	Form 4-5	Yes	REDACTED	REDACTED					6	3	6	2	0	1	0	0	0	0	No	2	2	Allows you to build savings	1	0	0	1	0	1	1	1	1	0	Household head	YES	50	0	20
65	NO	REDACTED	REDACTED	REDACTED	REDACTED	REDACTED	REDACTED	REDACTED	REDACTED	REDACTED					REDACTED	REDACTED	F	60<	Primary	No	6	1	1	1	0	0	2	0	0	0	Yes	3	3	Is insufficient so you need to borrow to meet expenses	0	0	0	0	0	0	0	1	1	0	Household head	YES	10	0	5
66	NO	REDACTED	REDACTED	REDACTED	REDACTED	REDACTED	REDACTED	REDACTED	REDACTED	REDACTED					REDACTED	REDACTED	F	50-59	Primary	No	6	1	1	4	0	3	1	2	0	0	No	2	2	Is insufficient so you need to borrow to meet expenses	0	0	0	1	0	0	0	0	1	0	Household head	YES	5	4	0
67	NO	REDACTED	REDACTED	REDACTED	REDACTED	REDACTED	REDACTED	REDACTED	REDACTED	REDACTED	F	<30	JC	Yes	REDACTED	REDACTED					4	2	5	0	0	0	0	1	0	0	No	2	2	Is insufficient so you need to borrow to meet expenses	0	0	0	0	0	0	0	0	1	0	Not Applicable	NO	0	0	0
68	NO	REDACTED	REDACTED	REDACTED	REDACTED	REDACTED	REDACTED	REDACTED	REDACTED	REDACTED					REDACTED	REDACTED	F	50-59	Primary	No	4	4	3	1	0	2	0	0	0	0	Yes	3	4	Is insufficient so you need to borrow to meet expenses	1	0	0	1	0	1	0	1	1	0	Household head	YES	10	0	6
69	NO	REDACTED	REDACTED	REDACTED	REDACTED	REDACTED	REDACTED	REDACTED	REDACTED	REDACTED					REDACTED	REDACTED	F	60<	Primary	No	5	1	4	0	0	0	0	1	0	0	No	2	2	Is insufficient so you need to borrow to meet expenses	1	0	0	1	0	1	0	1	0	0	Household head	YES	13	6	0
70	NO	REDACTED	REDACTED	REDACTED	REDACTED	REDACTED	REDACTED	REDACTED	REDACTED	REDACTED					REDACTED	REDACTED	F	50-59	Primary		8	2	1	1	0	0	3	2	0	0	Yes	3	3	Only just meets expenses	0	0	0	1	0	1	0	1	1	0	Household head	YES	14	0	0
71	NO	REDACTED	REDACTED	REDACTED	REDACTED	REDACTED	REDACTED	REDACTED	REDACTED	REDACTED	F	30-39	JC	Yes	REDACTED	REDACTED					9	2	7	2	1	0	0	0	0	0	Yes	2	3	Only just meets expenses	1	0	0	1	0	0	0	1	1	0	Family member living there	YES	13	0	0
72	NO	REDACTED	REDACTED	REDACTED	REDACTED	REDACTED	REDACTED	REDACTED	REDACTED	REDACTED	M	30-39	Tertiary	Yes	REDACTED	REDACTED					7	1	3	1	0	0	0	0	0	0	Yes	2	2	Is insufficient so you need to use savings to meet expenses	1	1	0	1	0	1	1	0	1	0	Family member living there	YES	70	3	0
73	NO	REDACTED	REDACTED	REDACTED	REDACTED	REDACTED	REDACTED	REDACTED	REDACTED	REDACTED	F	<30	Form 4-5 (senior)	Yes	REDACTED	REDACTED					5	2	4	0	0	0	1	2	0	0	No	2	2	Only just meets expenses	1	1	0	1	0	1	1	1	1	0	Household head	YES	8	0	0
74	NO	REDACTED	REDACTED	REDACTED	REDACTED	REDACTED	REDACTED	REDACTED	REDACTED	REDACTED					REDACTED	REDACTED	F	40-49	Primary	Yes	2	1	3	0	1	0	0	0	0	0	Yes	2	2	Is insufficient so you need to borrow to meet expenses	0	0	0	0	0	0	0	0	1	0	Household head	YES	7	0	0
75	NO	REDACTED	REDACTED	REDACTED	REDACTED	REDACTED	REDACTED	REDACTED	REDACTED	REDACTED					REDACTED	REDACTED	F	50-59	None	Yes	3	3	0	1	0	2	0	0	0	0	Yes	2	2	Only just meets expenses	0	0	0	1	0	1	0	1	0	0	Household head	YES	6	0	0
76	NO	REDACTED	REDACTED	REDACTED	REDACTED	REDACTED	REDACTED	REDACTED	REDACTED	REDACTED	M	40-49	Primary	Yes	REDACTED	REDACTED					10	0	2	0	0	0	0	1	0	0	Yes	2	2	Only just meets expenses	0	0	0	1	0	0	1	0	0	0	Not Applicable	NO	0	0	0
77	NO	REDACTED	REDACTED	REDACTED	REDACTED	REDACTED	REDACTED	REDACTED	REDACTED	REDACTED					REDACTED	REDACTED	F	30-39	JC	Yes	10	1	2	0	1	0	0	0	0	0	Yes	2	3	is insufficient so you need to borrow to meet expenses	1	0	0	1	0	0	0	0	0	0	Household head	YES	5	0	0
78	NO	REDACTED	REDACTED	REDACTED	REDACTED	REDACTED	REDACTED	REDACTED	REDACTED	REDACTED					REDACTED	REDACTED	F	30-39	Primary	Yes	4	1	4	0	0	2	0	1	0	0	No	3	3	Only just meets expenses	1	0	0	1	1	0	1	0	1	0	Household head	YES	8	0	0
79	NO	REDACTED	REDACTED	REDACTED	REDACTED	REDACTED	REDACTED	REDACTED	REDACTED	REDACTED	M	30-39	None	No	REDACTED	REDACTED					3	1	0	0	1	0	0	0	0	0	Yes	2	2	Only just meets expenses	1	0	0	0	0	1	1	1	1	0	Not Applicable	NO	0	0	0
80	NO	REDACTED	REDACTED	REDACTED	REDACTED	REDACTED	REDACTED	REDACTED	REDACTED	REDACTED					REDACTED	REDACTED	F	60<	None	No	3	1	3	0	1	2	3	0	0	0	Yes	1	1	Only just meets expenses	1	0	0	0	0	0	0	0	1	0	Household head	YES	2	0	0
81	NO	REDACTED	REDACTED	REDACTED	REDACTED	REDACTED	REDACTED	REDACTED	REDACTED	REDACTED					REDACTED	REDACTED	F	60<	None	Yes	5	0	5	0	0	0	1	2	0	0	Yes	2	2	Only just meets expenses	0	0	0	0	0	0	0	0	1	0	Not Applicable	NO	0	0	0
82	NO	REDACTED	REDACTED	REDACTED	REDACTED	REDACTED	REDACTED	REDACTED	REDACTED	REDACTED					REDACTED	REDACTED	F	60<	None	No	8	2	6	1	2	0	0	3	0	0	Yes	2	2	Only just meets expenses	1	0	0	1	0	0	1	1	1	1	Household head	YES	21	0	0
83	NO	REDACTED	REDACTED	REDACTED	REDACTED	REDACTED	REDACTED	REDACTED	REDACTED	REDACTED					REDACTED	REDACTED	F	40-49	JC	Yes	3	6	5	0	0	1	0	0	0	0	Yes	3	3	Is insufficient so you need to borrow to meet expenses	0	0	0	0	0	0	0	0	1	0	Not Applicable	NO	0	0	0
84	NO	REDACTED	REDACTED	REDACTED	REDACTED	REDACTED	REDACTED	REDACTED	REDACTED	REDACTED	M	<30	Tertiary	Yes	REDACTED	REDACTED					5	1	3	1	0	0	2	0	0	0	Yes	2	2	Only just meets expenses	0	0	0	0	0	1		1	1	1	Household head	YES	50	0	10
85	NO	REDACTED	REDACTED	REDACTED	REDACTED	REDACTED	REDACTED	REDACTED	REDACTED	REDACTED					REDACTED	REDACTED	M	60<	None	Yes	4	0	1	0	0	3	2	1	0	0	Yes	2	2	Only just meets expenses	0	0	0	0	0	1	1	1	0	0	Not Applicable	NO	0	0	0
86	NO	REDACTED	REDACTED	REDACTED	REDACTED	REDACTED	REDACTED	REDACTED	REDACTED	REDACTED					REDACTED	REDACTED	M	40-49	Primary	Yes	5	1	0	1	0	0	0	0	0	0	Yes	2	2	Is insufficient so you need to borrow to meet expenses	0	0	0	1	0	1	0	1	1	0	Not Applicable	YES	0	0	0
87	NO	REDACTED	REDACTED	REDACTED	REDACTED	REDACTED	REDACTED	REDACTED	REDACTED	REDACTED	F	50-59	Primary	Yes	REDACTED	REDACTED					6	2	3	1	0	0	2	0	0	0	Yes	3	3	Allows you to build savings	1	0	0	1	0	1	1	1	1	0	Household head	YES	20	0	10
88	NO	REDACTED	REDACTED	REDACTED	REDACTED	REDACTED	REDACTED	REDACTED	REDACTED	REDACTED	F	40-49	Tertiary	Yes	REDACTED	REDACTED					6	2	6	0	0	1	0	0	0	0	Yes	2	3	Is insufficient so you need to borrow to meet expenses	0	0	0	1	0	1	1	1	1	0	Household head	YES	3	0	5
89	NO	REDACTED	REDACTED	REDACTED	REDACTED	REDACTED	REDACTED	REDACTED	REDACTED	REDACTED					REDACTED	REDACTED	F	60<	JC	Yes	1	1	7	0	0	0	1	2	0	0	Yes	2	2	Only just meets expenses	0	0	0	1	0	1	1	1	1	0	Household head	YES	12	0	0
90	NO	REDACTED	REDACTED	REDACTED	REDACTED	REDACTED	REDACTED	REDACTED	REDACTED	REDACTED					REDACTED	REDACTED	M	40-49	JC	Yes	3	1	2	1	0	0	0	0	0	0	Yes	2	2	Is insufficient so you need to borrow to meet expenses	0	0	0	0	0	1	1	1	1	0	Household head	YES	7	0	0
91	NO	REDACTED	REDACTED	REDACTED	REDACTED	REDACTED	REDACTED	REDACTED	REDACTED	REDACTED					REDACTED	REDACTED	F	30-39	Form 4-5 (senior)	Yes	4	2	1	2	0	0	0	1	0	0	Yes	2	3	Is insufficient so you need to borrow to meet expenses	0	0	1	0	0	1	1	1	1	0	Household head	YES	11	2	16
92	NO	REDACTED	REDACTED	REDACTED	REDACTED	REDACTED	REDACTED	REDACTED	REDACTED	REDACTED					REDACTED	REDACTED	F	60<	Primary	Yes	5	1	2	0	0	0	0	1	0	0	Yes	1	1	Is insufficient so you need to borrow to meet expenses	0	0	0	0	0	0	0	0	1	0	Not Applicable	NO	0	0	0
93	NO	REDACTED	REDACTED	REDACTED	REDACTED	REDACTED	REDACTED	REDACTED	REDACTED	REDACTED					REDACTED	REDACTED	F	40-49	JC	Yes	3	1	4	0	0	1	0	0	0	0	Yes	2	2	Is insufficient so you need to borrow to meet expenses	0	0	0	1	0	1	1	1	1	0	Not Applicable	NO	0	0	0
94	NO	REDACTED	REDACTED	REDACTED	REDACTED	REDACTED	REDACTED	REDACTED	REDACTED	REDACTED	F	40-49	Primary	Yes	REDACTED	REDACTED					5	1	2	1	0	0	2	0	0	0	No	3	2	Only just meets expenses	0	0	0	0	0	0	0	0	1	0	Not Applicable	NO	0	0	0
95	NO	REDACTED	REDACTED	REDACTED	REDACTED	REDACTED	REDACTED	REDACTED	REDACTED	REDACTED					REDACTED	REDACTED	F	60<	Primary	Yes	9	1	7	0	0	1	0	0	0	0	Yes	2	2	Is insufficient so you need to borrow to meet expenses	1	0	0	1	0	1	0	1	1	0	Not Applicable	NO	0	0	0
96	NO	REDACTED	REDACTED	REDACTED	REDACTED	REDACTED	REDACTED	REDACTED	REDACTED	REDACTED	M	30-39	Primary	Yes	REDACTED	REDACTED					3	1	5	0	0	0	1	0	0	0	Yes	2	2	Only just meets expenses	1	0	0	1	0	1	1	1	1	0	Household head	YES	0	0	0
97	NO	REDACTED	REDACTED	REDACTED	REDACTED	REDACTED	REDACTED	REDACTED	REDACTED	REDACTED	M	40-49	Primary	Yes	REDACTED	REDACTED					3	1	2	0	0	1	0	0	0	0	Yes	2	2	Only just meets expenses	0	0	0	0	0	0	0	0	1	1	Not Applicable	NO	0	0	0
98	NO	REDACTED	REDACTED	REDACTED	REDACTED	REDACTED	REDACTED	REDACTED	REDACTED	REDACTED	F	60<	Primary	Yes	REDACTED	REDACTED					3	2	13	1	0	0	2	0	0	0	Yes	2	2	Is insufficient so you need to use savings to meet expenses	0	0	0	1	0	1	1	1	1	0	Household head	YES	25	0	12
99	NO	REDACTED	REDACTED	REDACTED	REDACTED	REDACTED	REDACTED	REDACTED	REDACTED	REDACTED					REDACTED	REDACTED	F	60<	None	No	10	3	12	1	0	0	0	2	0	0	Yes	2	3	Is insufficient so you need to use savings to meet expenses	0	0	0	1	0	1	1	1	1	0	Household head	YES	20	0	Not sure
100	NO	REDACTED	REDACTED	REDACTED	REDACTED	REDACTED	REDACTED	REDACTED	REDACTED	REDACTED					REDACTED	REDACTED	F	60<	None	No	1	1	5	0	0	0	0	1	0	0	No	2	2	Only just meets expenses	0	0	0	1	0	1	0	1	1	0	Not Applicable	NO	0	0	0
101	NO	REDACTED	REDACTED	REDACTED	REDACTED	REDACTED	REDACTED	REDACTED	REDACTED	REDACTED	M	<30	Primary	Yes	REDACTED	REDACTED					4	2	4	0	0	0	0	1	0	0	No	3	3	Only just meets expenses	1	1	0	1	0	1	0	0	1	0	Household head	YES	20	0	0
102	NO	REDACTED	REDACTED	REDACTED	REDACTED	REDACTED	REDACTED	REDACTED	REDACTED	REDACTED	F	50-59	Primary	Yes	REDACTED	REDACTED					5	2	6	1	2	0	0	0	0	0	No	3	3	Allows you to build savings	1	0	0	1	0	0	1	1	1	1	Household head	YES	100	0	0
103	NO	REDACTED	REDACTED	REDACTED	REDACTED	REDACTED	REDACTED	REDACTED	REDACTED	REDACTED	F	40-49	JC	Yes	REDACTED	REDACTED					3	0	3	0	1	0	2	0	0	0	Yes	2	2	Only just meets expenses	0	0	0	0	0	0	0	0	1	0	Household head	YES	3	0	0
104	NO	REDACTED	REDACTED	REDACTED	REDACTED	REDACTED	REDACTED	REDACTED	REDACTED	REDACTED	F	60<	Primary	Yes	REDACTED	REDACTED					5	0	3	0	0	0	0	1	0	0	Yes	2	2	Only just meets expenses	0	0	0	1	0	0	0	0	0	0	Not Applicable	NO	0	0	0
105	NO	REDACTED	REDACTED	REDACTED	REDACTED	REDACTED	REDACTED	REDACTED	REDACTED	REDACTED	M	40-49	None	No	REDACTED	REDACTED					3	0	0	0	1	0	0	0	0	0	Yes	2	2	Only just meets expenses	0	0	0	1	0	0	1	0	1	0	Not Applicable	NO	0	0	0
106	NO	REDACTED	REDACTED	REDACTED	REDACTED	REDACTED	REDACTED	REDACTED	REDACTED	REDACTED	F	30-39	Form 4-5 (senior)	Yes	REDACTED	REDACTED					10	3	0	2	1	0	0	0	0	0	Yes	2	2	Allows you to build savings	1	0	0	0	1	1	1	1	1	1	Household head	YES	14	0	35
107	NO	REDACTED	REDACTED	REDACTED	REDACTED	REDACTED	REDACTED	REDACTED	REDACTED	REDACTED	F	50-59	Primary	No	REDACTED	REDACTED					15	1	3	0	0	1	0	0	0	0	Yes	1	1	Is insufficient so you need to borrow to meet expenses	0	0	0	0	0	0	0	0	1	0	Not Applicable	NO	0	0	0
108	NO	REDACTED	REDACTED	REDACTED	REDACTED	REDACTED	REDACTED	REDACTED	REDACTED	REDACTED					REDACTED	REDACTED	F	<30	JC	Yes	4	1	6	0	1	0	0	0	0	0	Yes	2	2	Only just meets expenses	0	0	0	0	0	0	0	0	1	0	Household head	YES	11	0	0
109	NO	REDACTED	REDACTED	REDACTED	REDACTED	REDACTED	REDACTED	REDACTED	REDACTED	REDACTED	M	30-39	Primary	No	REDACTED	REDACTED					6	1	2	0	1	0	0	0	0	0	Yes	2	2	Only just meets expenses	0	0	0	0	0	0	1	0	0	0	Not Applicable	NO	0	0	0
110	NO	REDACTED	REDACTED	REDACTED	REDACTED	REDACTED	REDACTED	REDACTED	REDACTED	REDACTED	F	50-59	Primary	No	REDACTED	REDACTED					4	1	0	2	0	1	0	0	0	0	Yes	2	2	Only just meets expenses	0	0	0	0	0	0	1	0	1	0	Not Applicable	NO	0	0	0
111	NO	REDACTED	REDACTED	REDACTED	REDACTED	REDACTED	REDACTED	REDACTED	REDACTED	REDACTED	M	60<	None	No	REDACTED	REDACTED					1	1	7	0	0	0	2	1	0	0	Yes	2	2	Only just meets expenses	1	0	0	1	0	0	1	0	1	0	Household head	YES	Not sure	Not sure	4
112	NO	REDACTED	REDACTED	REDACTED	REDACTED	REDACTED	REDACTED	REDACTED	REDACTED	REDACTED					REDACTED	REDACTED	F	60<	None	Yes	12	1	1	0	0	1	0	0	0	0	Yes	1	1	Only just meets expenses	0	0	0	0	0	0	0	0	0	0	Not Applicable	NO	0	0	0
113	NO	REDACTED	REDACTED	REDACTED	REDACTED	REDACTED	REDACTED	REDACTED	REDACTED	REDACTED	F	<30	JC	Yes	REDACTED	REDACTED					12	1	0	0	1	0	0	0	0	0	Yes	1	1	Only just meets expenses	0	0	0	0	0	0	0	0	0	0	Not Applicable	NO	0	0	0
114	NO	REDACTED	REDACTED	REDACTED	REDACTED	REDACTED	REDACTED	REDACTED	REDACTED	REDACTED					REDACTED	REDACTED	F	60<	None	No	4	1	5	1	0	0	0	0	0	0	No	2	2	Is insufficient so you need to use savings to meet expenses	0	0	0	1	0	0	0	0	1	0	Household head	YES	1	0	0
115	NO	REDACTED	REDACTED	REDACTED	REDACTED	REDACTED	REDACTED	REDACTED	REDACTED	REDACTED	M	<30	JC	Yes	REDACTED	REDACTED					3	3	7	1	0	0	0	0	0	0	No	3	3	Only just meets expenses	1	0	0	1	0	1	1	1	1	0	Household head	YES	20	0	0
116	NO	REDACTED	REDACTED	REDACTED	REDACTED	REDACTED	REDACTED	REDACTED	REDACTED	REDACTED	M	30-39	JC	Yes	REDACTED	REDACTED					6	1	0	1	0	0	0	0	0	0	No	2	2	Only just meets expenses	0	0	0	0	0	1	1	1	1	0	Household head	YES	6	0	8
117	NO	REDACTED	REDACTED	REDACTED	REDACTED	REDACTED	REDACTED	REDACTED	REDACTED	REDACTED	F	50-59	Primary	Yes	REDACTED	REDACTED					4	2	8	1	0	0	0	0	0	0	Yes	3	3	Allows you to build savings	0	0	0	0	1	1	1	1	1	0	Household head	YES	4	0	0
118	NO	REDACTED	REDACTED	REDACTED	REDACTED	REDACTED	REDACTED	REDACTED	REDACTED	REDACTED					REDACTED	REDACTED	F	40-49	JC	Yes	5	1	3	1	0	0	0	0	0	0	No	2	2	Is insufficient so you need to use savings to meet expenses	0	0	0	0	0	0	0	0	1	0	Household head	YES	18	0	2
119	NO	REDACTED	REDACTED	REDACTED	REDACTED	REDACTED	REDACTED	REDACTED	REDACTED	REDACTED	F	50-59	None	Yes	REDACTED	REDACTED					3	1	5	1	0	2	0	0	0	0	Yes	3	3	Only just meets expenses	0	0	0	1	0	1	1	1	1	0	Not Applicable	NO	0	0	0
120	NO	REDACTED	REDACTED	REDACTED	REDACTED	REDACTED	REDACTED	REDACTED	REDACTED	REDACTED	F	60<	Primary	No	REDACTED	REDACTED					7	3	1	3	0	0	2	1	0	0	No	3	3	Allows you to build savings	1	0	0	0	0	1	0	0	1	0	Not Applicable	NO	0	0	0
121	NO	REDACTED	REDACTED	REDACTED	REDACTED	REDACTED	REDACTED	REDACTED	REDACTED	REDACTED	M	<30	Form 4-5 (senior)	Yes	REDACTED	REDACTED					4	3	3	1	0	0	1	0	0	0	No	3	3	Allows you to build savings	0	0	0	1	0	1	1	1	1	0	Household head	YES	150	11	Not sure
122	NO	REDACTED	REDACTED	REDACTED	REDACTED	REDACTED	REDACTED	REDACTED	REDACTED	REDACTED	F	60<	Primary	Yes	REDACTED	REDACTED					11	1	6	0	0	3	1	2	0	0	Yes	2	3	Only just meets expenses	0	0	0	0	0	0	1	1	1	0	Not Applicable	NO	0	0	0
123	NO	REDACTED	REDACTED	REDACTED	REDACTED	REDACTED	REDACTED	REDACTED	REDACTED	REDACTED	M	30-39	Tertiary	Yes	REDACTED	REDACTED					2	1	15	0	2	0	1	0	0	0	No	2	3	Only just meets expenses	0	0	0	0	0	1	1	1	1	0	Household head	YES	0	0	0
124	NO	REDACTED	REDACTED	REDACTED	REDACTED	REDACTED	REDACTED	REDACTED	REDACTED	REDACTED	F	60<	Primary	Yes	REDACTED	REDACTED					2	0	3	0	0	0	0	1	0	0	Yes	1	2	Allows you to build savings	1	1	0	1	1	1	0	1	1	0	Not Applicable	NO	0	0	0
125	NO	REDACTED	REDACTED	REDACTED	REDACTED	REDACTED	REDACTED	REDACTED	REDACTED	REDACTED	M	50-59	Primary	Yes	REDACTED	REDACTED					1	1	3	0	1	0	0	0	0	0	Yes	1	0	Only just meets expenses	0	0	0	0	0	0	0	0	1	0	Household head	YES	2	2	0
126	NO	REDACTED	REDACTED	REDACTED	REDACTED	REDACTED	REDACTED	REDACTED	REDACTED	REDACTED					REDACTED	REDACTED	M	60<	Primary	Yes	4	1	4	0	0	0	0	1	0	0	Yes	2	2	Only just meets expenses	1	0	0	0	0	0	1	0	1	0	Household head	YES	5	0	0
127	NO	REDACTED	REDACTED	REDACTED	REDACTED	REDACTED	REDACTED	REDACTED	REDACTED	REDACTED					REDACTED	REDACTED	F	60<	None	No	10	1	1	0	0	0	2	1	0	0	Yes	2	2	Only just meets expenses	0	0	0	0	0	0	0	0	1	0	Not Applicable	NO	0	0	0
128	NO	REDACTED	REDACTED	REDACTED	REDACTED	REDACTED	REDACTED	REDACTED	REDACTED	REDACTED	F	<30	Form 4-5 (senior)	Yes	REDACTED	REDACTED					4	1	0	0	0	1	0	0	0	0	No	2	0	Allows you to build savings	0	0	0	1	0	1	1	1	1	0	Not Applicable	NO	0	0	0
129	NO	REDACTED	REDACTED	REDACTED	REDACTED	REDACTED	REDACTED	REDACTED	REDACTED	REDACTED					REDACTED	REDACTED	M	40-49	Primary	Yes	3	2	2	3	2	1	0	0	0	0	No	1	2	Only just meets expenses	0	0	0	0	0	0	1	0	1	0	Household head	YES	0	0	0
130	NO	REDACTED	REDACTED	REDACTED	REDACTED	REDACTED	REDACTED	REDACTED	REDACTED	REDACTED					REDACTED	REDACTED	M	60<	None	No	8	0	0	0	1	0	0	0	0	0	Yes	1	0	Only just meets expenses	0	0	0	0	0	0	0	0	1	0	Household head	YES	6	0	0
131	NO	REDACTED	REDACTED	REDACTED	REDACTED	REDACTED	REDACTED	REDACTED	REDACTED	REDACTED					REDACTED	REDACTED	F	40-49	Primary	Yes	3	2	1	0	1	0	0	0	0	0	No	2	3	Allows you to build savings	1	0	0	1	0	0	1	0	1	0	Household head	YES	23	0	0
132	NO	REDACTED	REDACTED	REDACTED	REDACTED	REDACTED	REDACTED	REDACTED	REDACTED	REDACTED					REDACTED	REDACTED	F	50-59	Primary	Yes	4	1	4	1	0	0	0	0	0	0	No	2	3	Allows you to build savings	0	0	0	0	0	0	1	0	1	0	Household head	YES	12	0	0
133	NO	REDACTED	REDACTED	REDACTED	REDACTED	REDACTED	REDACTED	REDACTED	REDACTED	REDACTED	F	60<	Primary	Yes	REDACTED	REDACTED					5	1	0	1	0	0	0	2	0	0	No	2	2	Only just meets expenses	1	0	0	0	0	0	1	0	1	0	Household head	YES	41	0	0
134	NO	REDACTED	REDACTED	REDACTED	REDACTED	REDACTED	REDACTED	REDACTED	REDACTED	REDACTED					REDACTED	REDACTED	M	60<	None	No	5	3	3	2	0	0	0	1	0	0	No	2	2	is insufficient so you need to borrow to meet expenses	1	0	0	1	0	1	1	1	1	0	Household head	YES	30	0	8
135	NO	REDACTED	REDACTED	REDACTED	REDACTED	REDACTED	REDACTED	REDACTED	REDACTED	REDACTED					REDACTED	REDACTED	F	60<	None	No	8	5	8	0	0	2	3	1	0	0	Yes	1	1	is insufficient so you need to borrow to meet expenses	1	0	0	1	0	0	0	0	1	0	Household head	YES	2	0	0
136	NO	REDACTED	REDACTED	REDACTED	REDACTED	REDACTED	REDACTED	REDACTED	REDACTED	REDACTED	F	60<	Primary	Yes	REDACTED	REDACTED					7	4	3	0	1	2	0	0	0	0	Yes	2	2	is insufficient so you need to borrow to meet expenses	1	0	0	0	1	0	0	0	1	0	Household head	YES	9	0	0
137	NO	REDACTED	REDACTED	REDACTED	REDACTED	REDACTED	REDACTED	REDACTED	REDACTED	REDACTED	F	60<	Primary	Yes	REDACTED	REDACTED					4	1	10	0	1	2	0	0	0	0	Yes	2	2	is insufficient so you need to borrow to meet expenses	0	0	0	0	0	1	0	1	1	0	Not Applicable	NO	0	0	0
138	NO	REDACTED	REDACTED	REDACTED	REDACTED	REDACTED	REDACTED	REDACTED	REDACTED	REDACTED	F	40-49	Primary	Yes	REDACTED	REDACTED					8	0	6	0	1	0	0	0	0	0	No	2	2	Only just meets expenses	0	0	0	0	0	0	0	0	1	0	Household head	YES	9	0	0
139	NO	REDACTED	REDACTED	REDACTED	REDACTED	REDACTED	REDACTED	REDACTED	REDACTED	REDACTED					REDACTED	REDACTED	F	60<	Primary	Yes	6	2	10	0	0	0	0	1	0	0	Yes	2	2	Is insufficient so you need to borrow to meet expenses	1	0	0	1	0	1	1	1	1	0	Household head	YES	5	0	2
140	NO	REDACTED	REDACTED	REDACTED	REDACTED	REDACTED	REDACTED	REDACTED	REDACTED	REDACTED					REDACTED	REDACTED	F	60<	Primary	Yes	3	1	5	2	1	3	0	0	0	0	No	2	2	Is insufficient so you need to borrow to meet expenses	0	0	0	0	1	0	1	0	1	0	Household head	YES	20	0	0
141	NO	REDACTED	REDACTED	REDACTED	REDACTED	REDACTED	REDACTED	REDACTED	REDACTED	REDACTED					REDACTED	REDACTED	F	60<	Primary	Yes	3	2	3	2	0	0	0	1	0	0	Yes	2	0	Is insufficient so you need to borrow to meet expenses	1	0	0	1	0	0	1	1	1	0	Household head	YES	2	0	0
142	NO	REDACTED	REDACTED	REDACTED	REDACTED	REDACTED	REDACTED	REDACTED	REDACTED	REDACTED					REDACTED	REDACTED	M	40-49	Form 4-5 (senior)	Yes	2	2	5	0	2	1	0	0	0	0	Yes	2	2	Is insufficient so you need to borrow to meet expenses	1	1	0	0	0	0	0	0	1	0	Household head	YES	11	0	2
143	NO	REDACTED	REDACTED	REDACTED	REDACTED	REDACTED	REDACTED	REDACTED	REDACTED	REDACTED					REDACTED	REDACTED	M	30-39	Tertiary	Yes	5	2	5	2	1	0	0	0	0	0	Yes	2	2	Is insufficient so you need to use savings to meet expenses	1	0	0	1	0	1	1	1	1	0	Household head	YES	0	0	0
144	NO	REDACTED	REDACTED	REDACTED	REDACTED	REDACTED	REDACTED	REDACTED	REDACTED	REDACTED					REDACTED	REDACTED	F	60<	Primary	Yes	1	0	0	0	0	0	0	1	0	0	No	3	3	Only just meets expenses	0	0	0	1	0	1	1	1	1	0	Not Applicable	NO	0	0	0
145	NO	REDACTED	REDACTED	REDACTED	REDACTED	REDACTED	REDACTED	REDACTED	REDACTED	REDACTED	F	40-49	JC	Yes	REDACTED	REDACTED					4	3	10	4	2	1	0	3	0	0	Yes	2	2	Is insufficient so you need to borrow to meet expenses	0	0	0	0	0	0	1	0	1	0	Not Applicable	NO	0	0	0
146	NO	REDACTED	REDACTED	REDACTED	REDACTED	REDACTED	REDACTED	REDACTED	REDACTED	REDACTED	F	30-39	JC	Yes	REDACTED	REDACTED					11	3	6	1	0	4	3	2	0	0	Yes	2	2	Is insufficient so you need to borrow to meet expenses	1	0	0	0	0	0	0	1	1	1	Household head	YES	20	0	Not sure
147	No	REDACTED	REDACTED	REDACTED	REDACTED	REDACTED	REDACTED	REDACTED	REDACTED	REDACTED					REDACTED	REDACTED	F	60<	Primary	Yes	2	2	6	3	1	0	2	0	0	0	Yes	3	0	Only just meets expenses	1	0	0	0	0	1	1	1	1	0	Household head	YES	11	0	0
148	No	REDACTED	REDACTED	REDACTED	REDACTED	REDACTED	REDACTED	REDACTED	REDACTED	REDACTED					REDACTED	REDACTED	F	50-59	Primary	Yes	12	1	3	1	0	0	2	0	0	0	No	3	3	Only just meets expenses	1	0	0	1	0	0	1	0	1	0	Household head	YES	32	3	28
149	No	REDACTED	REDACTED	REDACTED	REDACTED	REDACTED	REDACTED	REDACTED	REDACTED	REDACTED					REDACTED	REDACTED	F	60<	None	Yes	1	1	6	3	0	0	2	1	0	0	Yes	1	0	Only just meets expenses	0	0	0	0	0	1	1	0	1	0	Not Applicable	NO	0	0	0
150	No	REDACTED	REDACTED	REDACTED	REDACTED	REDACTED	REDACTED	REDACTED	REDACTED	REDACTED	F	30-39	JC	Yes	REDACTED	REDACTED					6	2	0	2	0	1	0	0	0	0	No	3	3	Only just meets expenses	1	1	0	1	0	0	1	1	1	0	Household head	YES	50	0	6
151	No	REDACTED	REDACTED	REDACTED	REDACTED	REDACTED	REDACTED	REDACTED	REDACTED	REDACTED	M	50-59	Tertiary	Yes	REDACTED	REDACTED					1	1	3	0	0	0	0	1	0	0	Yes	2	0	Only just meets expenses	0	0	0	0	0	1	1	1	1	0	Household head	YES	7	0	0
152	No	REDACTED	REDACTED	REDACTED	REDACTED	REDACTED	REDACTED	REDACTED	REDACTED	REDACTED					REDACTED	REDACTED	M	60<	Primary	Yes	8	6	10	0	0	0	1	0	0	0	No	3	4	Allows you to build savings	1	1	0	1	0	1	1	1	1	0	Household head	YES	47	18	33
153	No	REDACTED	REDACTED	REDACTED	REDACTED	REDACTED	REDACTED	REDACTED	REDACTED	REDACTED					REDACTED	REDACTED	F	60<	None	No	4	3	1	2	0	0	0	1	0	0	No	2	3	Is insufficient so you need to borrow to meet expenses	0	0	0	1	0	0	0	0	1	0	Household head	YES	25	0	0
154	No	REDACTED	REDACTED	REDACTED	REDACTED	REDACTED	REDACTED	REDACTED	REDACTED	REDACTED					REDACTED	REDACTED	M	60<	JC	Yes	2	0	10	0	0	0	1	0	0	0	No	2	0	Only just meets expenses	0	1	0	1	0	0	1	0	1	0	Not Applicable	NO	0	0	0
155	No	REDACTED	REDACTED	REDACTED	REDACTED	REDACTED	REDACTED	REDACTED	REDACTED	REDACTED	M	40-49	Primary	Yes	REDACTED	REDACTED					2	0	0	1	0	0	0	0	0	0	No	2	0	Allows you to build savings	0	0	0	1	0	1	1	1	1	0	Not Applicable	NO	0	0	0
156	No	REDACTED	REDACTED	REDACTED	REDACTED	REDACTED	REDACTED	REDACTED	REDACTED	REDACTED	F	30-39	JC	Yes	REDACTED	REDACTED					1	1	5	0	1	0	0	0	0	0	Yes	1	1	Only just meets expenses	0	0	0	0	0	0	1	0	1	0	Household head	YES	11	0	0
157	No	REDACTED	REDACTED	REDACTED	REDACTED	REDACTED	REDACTED	REDACTED	REDACTED	REDACTED	F	50-59	Primary	Yes	REDACTED	REDACTED					10	1	5	0	2	1	3	0	0	0	Yes	2	2	Only just meets expenses	0	0	0	0	0	0	1	0	1	0	Household head	YES	7	0	0
158	No	REDACTED	REDACTED	REDACTED	REDACTED	REDACTED	REDACTED	REDACTED	REDACTED	REDACTED	F	60<	None	No	REDACTED	REDACTED					4	1	3	0	0	0	0	1	0	0	Yes	2	2	Allows you to build savings	0	0	0	0	0	1	1	1	1	0	Household head	YES	9	0	0
159	No	REDACTED	REDACTED	REDACTED	REDACTED	REDACTED	REDACTED	REDACTED	REDACTED	REDACTED					REDACTED	REDACTED	F	60<	Primary	Yes	4	0	9	0	0	0	2	1	0	0	No	2	2	Only just meets expenses	0	0	0	1	0	0	0	1	1	0	Household head	YES	8	0	0
160	NO	REDACTED	REDACTED	REDACTED	REDACTED	REDACTED	REDACTED	REDACTED	REDACTED	REDACTED					REDACTED	REDACTED	M	60<	Primary	Yes	1	0	8	0	0	0	2	1	0	0	Yes	1	0	Only just meets expenses	0	1	0	0	0	0	0	1	1	0	Household head	YES	0	0	1
161	NO	REDACTED	REDACTED	REDACTED	REDACTED	REDACTED	REDACTED	REDACTED	REDACTED	REDACTED	F	60<	Primary	Yes	REDACTED	REDACTED					4	1	8	0	0	0	2	1	0	0	No	3	0	Allows you to build savings	0	0	0	1	0	1	0	1	1	0	Family member living here	YES	2	0	0
162	NO	REDACTED	REDACTED	REDACTED	REDACTED	REDACTED	REDACTED	REDACTED	REDACTED	REDACTED					REDACTED	REDACTED	F	60<	Primary	Yes	6	1	5	0	2	0	1	0	0	0	No	2	Not sure	Only just meets expenses	0	0	0	1	0	1	0	1	1	0	Household head	YES	11	0	0
163	NO	REDACTED	REDACTED	REDACTED	REDACTED	REDACTED	REDACTED	REDACTED	REDACTED	REDACTED					REDACTED	REDACTED	F	60<	Primary	Yes	1	0	5	0	0	0	1	2	0	0	No	2	0	Only just meets expenses	0	0	0	0	0	0	1	1	1	0	Not Applicable	NO	0	0	0
164	NO	REDACTED	REDACTED	REDACTED	REDACTED	REDACTED	REDACTED	REDACTED	REDACTED	REDACTED	M	40-49	JC	Yes	REDACTED	REDACTED					1	1	1	1	0	2	0	0	0	0	No	2	0	Is insufficient so you need to use savings to meet expenses	0	0	0	1	0	1	1	1	1	0	Household head	YES	15	0	0
165	NO	REDACTED	REDACTED	REDACTED	REDACTED	REDACTED	REDACTED	REDACTED	REDACTED	REDACTED					REDACTED	REDACTED	M	50-59	Form 4-5 (senior)	Yes	5	1	3	0	0	1	0	0	0	0	No	3	3	Allows you to build savings	0	0	0	1	0	1	1	1	1	0	Household head	YES	6	0	110
166	NO	REDACTED	REDACTED	REDACTED	REDACTED	REDACTED	REDACTED	REDACTED	REDACTED	REDACTED	F	50-59	Primary	Yes	REDACTED	REDACTED					3	1	4	1	0	0	0	0	0	0	Yes	3	3	Only just meets expenses	0	0	0	1	0	1	1	1	1	0	Household head	YES	0	0	3
167	NO	REDACTED	REDACTED	REDACTED	REDACTED	REDACTED	REDACTED	REDACTED	REDACTED	REDACTED					REDACTED	REDACTED	F	60<	None	No	3	0	4	0	0	0	2	0	0	0	Yes	3	3	Only just meets expenses	0	0	0	0	0	0	1	1	1	0	Household head	YES	2	0	0
168	NO	REDACTED	REDACTED	REDACTED	REDACTED	REDACTED	REDACTED	REDACTED	REDACTED	REDACTED					REDACTED	REDACTED	F	40-49	Primary	No	5	1	5	1	0	2	0	0	0	0	Yes	3	3	Only just meets expenses	0	0	0	1	0	0	0	0	1	0	Household head	YES	0	0	0
169	NO	REDACTED	REDACTED	REDACTED	REDACTED	REDACTED	REDACTED	REDACTED	REDACTED	REDACTED					REDACTED	REDACTED	M	40-49	None	No	4	1	4	0	1	0	0	2	0	0	Yes	1	1	Only just meets expenses	1	0	0	1	0	0	1	0	1	0	Household head	YES	5	0	0
170	NO	REDACTED	REDACTED	REDACTED	REDACTED	REDACTED	REDACTED	REDACTED	REDACTED	REDACTED					REDACTED	REDACTED	M	30-39	JC	Yes	4	1	2	0	1	0	0	0	0	0	Yes	1	1	Only just meets expenses	1	0	0	0	0	0	0	0	1	0	Household head	YES	3	0	0
171	NO	REDACTED	REDACTED	REDACTED	REDACTED	REDACTED	REDACTED	REDACTED	REDACTED	REDACTED	F	50-59	None	No	REDACTED	REDACTED					4	1	5	0	0	1	2	0	0	0	Yes	2	3	Only just meets expenses	1	1	0	1	0	1	0	0	0	0	Household head	YES	0	0	0
172	NO	REDACTED	REDACTED	REDACTED	REDACTED	REDACTED	REDACTED	REDACTED	REDACTED	REDACTED	M	30-39	JC	Yes	REDACTED	REDACTED					3	1	5	1	2	0	0	0	0	0	No	2	3	Allows you to build savings	0	0	0	0	0	1	1	1	1	0	Household head	YES	9	0	0
173	NO	REDACTED	REDACTED	REDACTED	REDACTED	REDACTED	REDACTED	REDACTED	REDACTED	REDACTED	F	60<	Primary	Yes	REDACTED	REDACTED					3	2	5	0	0	0	0	1	0	0	Yes	2	2	Only just meets expenses	0	0	0	0	0	1	1	1	1	0	Household head	YES	4	3	0
174	NO	REDACTED	REDACTED	REDACTED	REDACTED	REDACTED	REDACTED	REDACTED	REDACTED	REDACTED					REDACTED	REDACTED	F	60<	None	No	5	2	3	2	0	0	0	1	0	0	Yes	2	2	Only just meets expenses	0	0	0	1	0	1	1	1	1	0	Household head	YES	0	0	0
175	NO	REDACTED	REDACTED	REDACTED	REDACTED	REDACTED	REDACTED	REDACTED	REDACTED	REDACTED	F	40-49	JC	Yes	REDACTED	REDACTED					4	0	6	0	1	0	0	0	0	0	Yes	2	2	Is insufficient so you need to borrow to meet expenses	0	0	0	0	0	0	0	0	1	0	Household head	YES	9	0	0
176	NO	REDACTED	REDACTED	REDACTED	REDACTED	REDACTED	REDACTED	REDACTED	REDACTED	REDACTED					REDACTED	REDACTED	F	60<	JC	Yes	2	2	3	2	0	3	0	1	0	0	Yes	3	3	Only just meets expenses	0	0	0	0	1	1	1	1	1	0	Not Applicable	NO	0	0	0
177	NO	REDACTED	REDACTED	REDACTED	REDACTED	REDACTED	REDACTED	REDACTED	REDACTED	REDACTED	F	40-49	JC	Yes	REDACTED	REDACTED					6	2	4	2	0	1	0	0	0	0	No	3	3	Only just meets expenses	0	0	0	0	0	1	1	1	1	0	Household head	YES	13	0	0
178	NO	REDACTED	REDACTED	REDACTED	REDACTED	REDACTED	REDACTED	REDACTED	REDACTED	REDACTED					REDACTED	REDACTED	F	60<	None	Yes	4	2	2	2	0	0	0	1	0	0	Yes	2	2	Only just meets expenses	1	0	0	0	0	1	1	0	0	0	Household head	YES	10	4	0
179	NO	REDACTED	REDACTED	REDACTED	REDACTED	REDACTED	REDACTED	REDACTED	REDACTED	REDACTED	F	60<	n	Yes	REDACTED	REDACTED					2	0	4	0	0	0	0	1	0	0	Yes	1	0	Allows you to build savings	0	0	0	0	0	0	0	0	1	0	Not Applicable	NO	0	0	0
180	NO	REDACTED	REDACTED	REDACTED	REDACTED	REDACTED	REDACTED	REDACTED	REDACTED	REDACTED					REDACTED	REDACTED	M	60<	Primary	Yes	4	1	7	0	0	0	0	1	0	0	No	3	0	Allows you to build savings	0	0	0	0	0	0	0	0	1	0	Not Applicable	NO	0	0	0
181	NO	REDACTED	REDACTED	REDACTED	REDACTED	REDACTED	REDACTED	REDACTED	REDACTED	REDACTED	F	40-49	JC	Yes	REDACTED	REDACTED					3	2	3	1	0	0	0	0	0	0	Yes	2	2	Only just meets expenses	0	0	0	1	0	1	0	1	1	0	Household head	YES	6	10	12
182	NO	REDACTED	REDACTED	REDACTED	REDACTED	REDACTED	REDACTED	REDACTED	REDACTED	REDACTED	F	40-49	JC	Yes	REDACTED	REDACTED					8	2	6	0	1	0	0	0	0	0	Yes	2	2	Only just meets expenses	0	0	0	1	0	0	0	0	1	0	Not Applicable	NO	0	0	0
183	NO	REDACTED	REDACTED	REDACTED	REDACTED	REDACTED	REDACTED	REDACTED	REDACTED	REDACTED	M	30-39	JC	Yes	REDACTED	REDACTED					1	1	3	2	0	1	0	0	0	0	Yes	2	0	Only just meets expenses	1	0	0	0	0	0	0	1	1	0	Household head	YES	8	0	0
184	NO	REDACTED	REDACTED	REDACTED	REDACTED	REDACTED	REDACTED	REDACTED	REDACTED	REDACTED					REDACTED	REDACTED	M	60<	Primary	Yes	7	2	5	0	0	0	1	0	0	0	Yes	2	2	Only just meets expenses	1	1	0	1	0	1	1	1	1	0	Household head	YES	16	0	14
185	NO	REDACTED	REDACTED	REDACTED	REDACTED	REDACTED	REDACTED	REDACTED	REDACTED	REDACTED					REDACTED	REDACTED	F	50-59	JC	Yes	3	2	2	1	0	0	0	0	0	0	Yes	2	3	Only just meets expenses	0	1	0	1	0	0	0	0	1	0	Household head	YES	23	0	0
186	NO	REDACTED	REDACTED	REDACTED	REDACTED	REDACTED	REDACTED	REDACTED	REDACTED	REDACTED	F	<30	JC	Yes	REDACTED	REDACTED					4	0	23	0	0	0	2	1	0	0	Yes	2	2	Is insufficient so you need to borrow to meet expenses	0	0	0	0	1	0	0	0	1	0	Not Applicable	NO	0	0	0
187	NO	REDACTED	REDACTED	REDACTED	REDACTED	REDACTED	REDACTED	REDACTED	REDACTED	REDACTED					REDACTED	REDACTED	F	60<	Primary	Yes	6	0	7	0	0	0	0	1	0	0	Yes	2	3	Only just meets expenses	0	0	0	1	0	0	0	0	1	0	Not Applicable	NO	0	0	0
188	NO	REDACTED	REDACTED	REDACTED	REDACTED	REDACTED	REDACTED	REDACTED	REDACTED	REDACTED	F	<30	JC	Yes	REDACTED	REDACTED					11	0	4	0	1	0	0	0	0	0	Yes	2	2	Is insufficient so you need to borrow to meet expenses	1	1	0	0	0	0	0	0	1	0	Household head	YES	0	0	0
189	NO	REDACTED	REDACTED	REDACTED	REDACTED	REDACTED	REDACTED	REDACTED	REDACTED	REDACTED					REDACTED	REDACTED	F	<30	JC	Yes	8	0	11	0	0	1	0	0	0	0	Yes	1	1	Only just meets expenses	0	0	0	0	0	1	0	0	0	0	Not Applicable	NO	0	0	0
190	NO	REDACTED	REDACTED	REDACTED	REDACTED	REDACTED	REDACTED	REDACTED	REDACTED	REDACTED					REDACTED	REDACTED	F	40-49	None	Yes	9	0	2	0	1	0	0	0	0	0	Yes	1	1	Only just meets expenses	1	1	0	1	0	0	0	0	1	0	Not Applicable	NO	0	0	0
191	NO	REDACTED	REDACTED	REDACTED	REDACTED	REDACTED	REDACTED	REDACTED	REDACTED	REDACTED					REDACTED	REDACTED	F	60<	None	No	3	3	3	1	0	0	0	0	0	0	No	3	3	Only just meets expenses	1	0	0	1	0	1	1	1	1	0	Household head	YES	4	11	0
192	NO	REDACTED	REDACTED	REDACTED	REDACTED	REDACTED	REDACTED	REDACTED	REDACTED	REDACTED					REDACTED	REDACTED	F	60<	None	No	8	0	8	0	0	0	2	1	0	0	Yes	1	1	Is insufficient so you need to borrow to meet expenses	0	0	0	1	0	0	0	0	0	0	Not Applicable	NO	0	0	0
193	NO	REDACTED	REDACTED	REDACTED	REDACTED	REDACTED	REDACTED	REDACTED	REDACTED	REDACTED					REDACTED	REDACTED	Gababome	F	Primary	Yes	1	0	7	0	0	1	0	0	0	0	No	3	0	Only just meets expenses	0	0	0	0	0	1	1	1	1	0	Household head	YES	7	0	0
194	NO	REDACTED	REDACTED	REDACTED	REDACTED	REDACTED	REDACTED	REDACTED	REDACTED	REDACTED					REDACTED	REDACTED	F	60<	Primary	Yes	2	1	13	0	0	0	0	1	0	0	Yes	2	0	Only just meets expenses	1	1	0	0	0	1	0	1	1	0	Not Applicable	NO	0	0	0
195	NO	REDACTED	REDACTED	REDACTED	REDACTED	REDACTED	REDACTED	REDACTED	REDACTED	REDACTED	F	60<	Primary	Yes	REDACTED	REDACTED					3	2	5	3	0	0	2	1	0	0	No	3	3	Only just meets expenses	0	0	0	1	0	1	1	1	1	0	Household head	YES	0	0	0
196	NO	REDACTED	REDACTED	REDACTED	REDACTED	REDACTED	REDACTED	REDACTED	REDACTED	REDACTED	F	60<	Primary	Yes	REDACTED	REDACTED					5	1	6	0	0	0	0	2	1	0	Yes	2	2	Allows you to build savings	0	0	0	1	0	1	1	1	1	0	Household head	YES	15	0	5
197	NO	REDACTED	REDACTED	REDACTED	REDACTED	REDACTED	REDACTED	REDACTED	REDACTED	REDACTED					REDACTED	REDACTED	M	50-59	Tertiary	Yes	2	0	2	0	1	2	0	0	0	0	Yes	2	0	Allows you to build savings	0	0	0	0	0	1	1	1	1	0	Not Applicable	NO	0	0	0
198	NO	REDACTED	REDACTED	REDACTED	REDACTED	REDACTED	REDACTED	REDACTED	REDACTED	REDACTED					REDACTED	REDACTED	F	60<	Tertiary	Yes	3	0	0	0	0	0	2	1	0	0	No	2	2	Only just meets expenses	0	0	0	1	1	1	0	1	1	0	Not Applicable	NO	0	0	0
199	NO	REDACTED	REDACTED	REDACTED	REDACTED	REDACTED	REDACTED	REDACTED	REDACTED	REDACTED	F	40-49	Primary	Yes	REDACTED	REDACTED					4	2	4	0	1	0	0	0	0	0	Yes	2	2	Allows you to build savings	0	0	0	0	0	0	0	0	1	0	Household head	YES	9	0	0
200	NO	REDACTED	REDACTED	REDACTED	REDACTED	REDACTED	REDACTED	REDACTED	REDACTED	REDACTED					REDACTED	REDACTED	M	60<	Tertiary	Yes	2	0	3	0	0	0	1	2	0	0	Yes	1	0	Allows you to build savings	0	0	0	0	0	0	0	0	1	0	Not Applicable	NO	0	0	0
201	NO	REDACTED	REDACTED	REDACTED	REDACTED	REDACTED	REDACTED	REDACTED	REDACTED	REDACTED					REDACTED	REDACTED	F	60<	None	No	5	1	3	3	0	0	2	0	1	0	Yes	2	2	Is insufficient so you need to borrow to meet expenses	1	0	0	1	0	1	0	1	1	0	Household head	YES	17	0	0
202	NO	REDACTED	REDACTED	REDACTED	REDACTED	REDACTED	REDACTED	REDACTED	REDACTED	REDACTED					REDACTED	REDACTED	F	50-59	None	No	6	1	5	0	0	0	2	1	0	0	Yes	1	1	Is insufficient so you need to borrow to meet expenses	0	0	0	1	0	1	1	0	0	0	Household head	YES	10	0	0
203	NO	REDACTED	REDACTED	REDACTED	REDACTED	REDACTED	REDACTED	REDACTED	REDACTED	REDACTED	F	60<	Primary	Yes	REDACTED	REDACTED					12	2	4	2	1	0	3	0	0	0	No	3	3	Only just meets expenses	1	0	0	1	0	1	1	1	1	1	Household head	YES	94	0	25
204	NO	REDACTED	REDACTED	REDACTED	REDACTED	REDACTED	REDACTED	REDACTED	REDACTED	REDACTED					REDACTED	REDACTED	F	<60	None	No	4	2	2	3	0	0	0	1	0	2	Yes	2	2	Only just meets expenses	1	0	0	0	0	1	0	0	1	0	Not Applicable	NO	0	0	0
205	NO	REDACTED	REDACTED	REDACTED	REDACTED	REDACTED	REDACTED	REDACTED	REDACTED	REDACTED	F	30-39	Form 4-5 (senior)	Yes	REDACTED	REDACTED					10	4	3	0	0	0	1	0	0	2	No	2	4	Only just meets expenses	1	0	0	1	0	1	1	0	1	0	Household head	YES	10	0	Not sure
206	NO	REDACTED	REDACTED	REDACTED	REDACTED	REDACTED	REDACTED	REDACTED	REDACTED	REDACTED					REDACTED	REDACTED	F	60<	Primary	Yes	4	1	14	0	2	0	1	0	0	0	No	3	3	Allows you to build savings	0	0	0	1	0	1	1	1	1	0	Not Applicable	NO	0	0	0
207	NO	REDACTED	REDACTED	REDACTED	REDACTED	REDACTED	REDACTED	REDACTED	REDACTED	REDACTED					REDACTED	REDACTED	F	60<	None	No	7	2	0	0	1	0	0	0	0	0	Yes	2	2	Only just meets expenses	1	0	0	0	0	0	1	1	0	0	Not Applicable	NO	0	0	0
208	NO	REDACTED	REDACTED	REDACTED	REDACTED	REDACTED	REDACTED	REDACTED	REDACTED	REDACTED					REDACTED	REDACTED	M	40-49	None	No	1	1	0	0	1	0	0	0	0	0	Yes	2	0	Only just meets expenses	0	0	0	0	0	0	0	0	1	0	Not Applicable	NO	0	0	0
209	NO	REDACTED	REDACTED	REDACTED	REDACTED	REDACTED	REDACTED	REDACTED	REDACTED	REDACTED					REDACTED	REDACTED	M	<60	None	No	10	3	3	0	1	0	0	0	0	0	Yes	2	3	Only just meets expenses	1	0	0	0	0	0	1	1	1	0	Not Applicable	NO	0	0	0
210	NO	REDACTED	REDACTED	REDACTED	REDACTED	REDACTED	REDACTED	REDACTED	REDACTED	REDACTED	F	50-59	Primary	No	REDACTED	REDACTED					2	1	11	0	1	0	0	0	0	0	No	1	2	Only just meets expenses	0	0	0	1	1	0	0	1	1	0	Household head	YES	5	0	7
211	NO	REDACTED	REDACTED	REDACTED	REDACTED	REDACTED	REDACTED	REDACTED	REDACTED	REDACTED					REDACTED	REDACTED	F	40-49	JC	Yes	4	1	3	0	1	0	2	0	0	0	No	3	3	Only just meets expenses	0	0	0	1	0	1	1	1	1	0	Not Applicable	NO	0	0	0
212	NO	REDACTED	REDACTED	REDACTED	REDACTED	REDACTED	REDACTED	REDACTED	REDACTED	REDACTED					REDACTED	REDACTED	F	60<	None	No	3	1	9	0	3	0	1	2	0	0	No	3	3	Only just meets expenses	1	0	0	1	0	0	0	0	1	0	Household head	YES	3	0	0
213	NO	REDACTED	REDACTED	REDACTED	REDACTED	REDACTED	REDACTED	REDACTED	REDACTED	REDACTED	F	<30	Form 4-5 (senior)	Yes	REDACTED	REDACTED					7	1	7	0	1	0	0	0	0	0	Yes	2	2	Is insufficient so you need to borrow to meet expenses	1	0	0	1	0	0	1	0	1	0	Household head	YES	9	0	0
214	NO	REDACTED	REDACTED	REDACTED	REDACTED	REDACTED	REDACTED	REDACTED	REDACTED	REDACTED	F	60<	None	No	REDACTED	REDACTED					3	1	3	2	0	3	2	0	0	0	Yes	2	2	Is insufficient so you need to borrow to meet expenses	1	1	0	1	0	1	1	1	1	0	Household head	YES	6	0	Not sure
215	NO	REDACTED	REDACTED	REDACTED	REDACTED	REDACTED	REDACTED	REDACTED	REDACTED	REDACTED	F	60<	JC	Yes	REDACTED	REDACTED					6	0	6	0	2	0	3	1	0	0	Yes	1	1	Is insufficient so you need to borrow to meet expenses	0	0	0	1	0	0	1	1	1	0	Not Applicable	NO	0	0	0
216	NO	REDACTED	REDACTED	REDACTED	REDACTED	REDACTED	REDACTED	REDACTED	REDACTED	REDACTED	F	60<	JC	Yes	REDACTED	REDACTED					7	2	7	0	3	0	2	1	0	0	Yes	2	2	Is insufficient so you need to borrow to meet expenses	1	0	0	1	0	0	0	0	1	0	Household head	YES	15	0	Not sure
217	NO	REDACTED	REDACTED	REDACTED	REDACTED	REDACTED	REDACTED	REDACTED	REDACTED	REDACTED					REDACTED	REDACTED	F	40-49	Primary	Yes	5	3	5	2	1	0	0	0	0	0	Yes	2	2	Is insufficient so you need to borrow to meet expenses	0	1	0	1	0	0	1	1	1	0	Household head	YES	8	0	0
218	NO	REDACTED	REDACTED	REDACTED	REDACTED	REDACTED	REDACTED	REDACTED	REDACTED	REDACTED	F	30-39	Form 4-5 (senior)	Yes	REDACTED	REDACTED					4	2	0	1	0	0	0	0	0	0	No	3	3	Allows you to build savings	0	0	0	0	0	1	1	1	1	1	Household head	YES	31	1	9
219	NO	REDACTED	REDACTED	REDACTED	REDACTED	REDACTED	REDACTED	REDACTED	REDACTED	REDACTED	M	30-39	JC	Yes	REDACTED	REDACTED					1	0	14	0	0	0	0	0	0	1	No	2	0	Only just meets expenses	1	0	0	1	0	0	0	0	0	0	Not Applicable	NO	0	0	0
220	NO	REDACTED	REDACTED	REDACTED	REDACTED	REDACTED	REDACTED	REDACTED	REDACTED	REDACTED	M	30-39	Primary	Yes	REDACTED	REDACTED					4	2	4	1	0	0	0	0	0	0	Yes	2	2	Is insufficient so you need to borrow to meet expenses	1	0	0	0	0	0	1	1	1	0	Household head	YES	3	0	2
221	NO	REDACTED	REDACTED	REDACTED	REDACTED	REDACTED	REDACTED	REDACTED	REDACTED	REDACTED	M	40-49	Form 4-5 (senior)	Yes	REDACTED	REDACTED					7	2	1	1	0	0	0	0	0	0	Yes	1	2	Only just meets expenses	0	0	0	0	0	0	0	0	1	0	Household head	YES	7	0	2
222	NO	REDACTED	REDACTED	REDACTED	REDACTED	REDACTED	REDACTED	REDACTED	REDACTED	REDACTED					REDACTED	REDACTED	F	60<	None	No	5	1	2	0	1	0	0	2	0	0	Yes	2	3	Only just meets expenses	0	0	0	0	0	0	0	0	1	0	Household head	YES	15	0	4
223	NO	REDACTED	REDACTED	REDACTED	REDACTED	REDACTED	REDACTED	REDACTED	REDACTED	REDACTED	F	60<	None	No	REDACTED	REDACTED					1	2	0	0	0	0	0	0	0	0	Yes	2	2	Only just meets expenses	0	0	0	0	0	1	1	1	1	0	Household head	YES	9	0	6
224	NO	REDACTED	REDACTED	REDACTED	REDACTED	REDACTED	REDACTED	REDACTED	REDACTED	REDACTED					REDACTED	REDACTED	M	60<	Primary	Yes	5	1	6	1	0	0	0	2	0	0	Yes	2	0	Only just meets expenses	0	0	0	0	0	0	1	1	1	0	Household head	YES	3	0	0
225	NO	REDACTED	REDACTED	REDACTED	REDACTED	REDACTED	REDACTED	REDACTED	REDACTED	REDACTED					REDACTED	REDACTED	M	40-49	None	No	2	1	10	0	1	0	0	0	0	0	Yes	2	0	Only just meets expenses	0	0	0	0	0	0	0	0	1	0	Not Applicable	NO	0	0	0
226	NO	REDACTED	REDACTED	REDACTED	REDACTED	REDACTED	REDACTED	REDACTED	REDACTED	REDACTED					REDACTED	REDACTED	F	60<	None	No	8	1	4	3	0	0	2	1	0	0	Yes	3	3	Is insufficient so you need to borrow to meet expenses	0	0	0	0	0	0	0	0	1	0	Not Applicable	NO	0	0	0
227	NO	REDACTED	REDACTED	REDACTED	REDACTED	REDACTED	REDACTED	REDACTED	REDACTED	REDACTED					REDACTED	REDACTED	F	60<	None	No	2	1	3	0	1	0	0	0	0	0	Yes	2	2	Only just meets expenses	0	0	0	0	0	0	0	0	1	0	Not Applicable	NO	0	0	0
228	NO	REDACTED	REDACTED	REDACTED	REDACTED	REDACTED	REDACTED	REDACTED	REDACTED	REDACTED	F	50-59	Primary	Yes	REDACTED	REDACTED					3	1	4	2	1	0	0	0	0	0	Yes	3	3	Is insufficient so you need to borrow to meet expenses	0	0	0	1	0	0	0	0	1	0	Household head	YES	3	0	2
229	NO	REDACTED	REDACTED	REDACTED	REDACTED	REDACTED	REDACTED	REDACTED	REDACTED	REDACTED	F	60<	None	No	REDACTED	REDACTED					4	2	9	1	2	0	0	0	0	0	No	3	3	Only just meets expenses	1	0	0	0	0	0	0	0	0	0	Household head	YES	4	0	4
230	NO	REDACTED	REDACTED	REDACTED	REDACTED	REDACTED	REDACTED	REDACTED	REDACTED	REDACTED					REDACTED	REDACTED	M	60<	None	No	7	2	3	0	0	0	1	0	0	0	Yes	2	2	Only just meets expenses	1	0	0	0	0	1	0	1	1	0	Household head	YES	16	0	17
231	NO	REDACTED	REDACTED	REDACTED	REDACTED	REDACTED	REDACTED	REDACTED	REDACTED	REDACTED					REDACTED	REDACTED	F	50-59	Primary	No	8	2	3	0	0	1	0	0	0	0	Yes	1	2	Is insufficient so you need to borrow to meet expenses	0	1	0	0	0	1	1	0	1	0	Household head	YES	3	0	0
232	NO	REDACTED	REDACTED	REDACTED	REDACTED	REDACTED	REDACTED	REDACTED	REDACTED	REDACTED					REDACTED	REDACTED	F	50-59	Primary	Yes	4	0	4	1	0	0	3	2	0	0	Yes	1	1	Is insufficient so you need to borrow to meet expenses	0	0	0	0	0	0	0	0	1	0	Not Applicable	NO	0	0	0
233	NO	REDACTED	REDACTED	REDACTED	REDACTED	REDACTED	REDACTED	REDACTED	REDACTED	REDACTED	M	<30	JC	Yes	REDACTED	REDACTED					4	1	3	2	1	0	0	0	0	0	No	2	Not sure	Is insufficient so you need to borrow to meet expenses	0	1	0	1	0	0	1	0	1	0	family member living there	YES	5	0	13
234	NO	REDACTED	REDACTED	REDACTED	REDACTED	REDACTED	REDACTED	REDACTED	REDACTED	REDACTED					REDACTED	REDACTED	F	50-59	JC	Yes	1	0	5	0	1	0	0	0	0	0	No	3	0	Allows you to build savings	0	0	0	1	0	0	1	0	1	0	Not Applicable	NO	0	0	0
235	NO	REDACTED	REDACTED	REDACTED	REDACTED	REDACTED	REDACTED	REDACTED	REDACTED	REDACTED	M	40-49	Primary	Yes	REDACTED	REDACTED					4	2	5	0	1	0	2	0	0	0	No	3	3	Allows you to build savings	0	0	0	0	0	1	1	1	1	0	Household head	YES	30	0	0
236	NO	REDACTED	REDACTED	REDACTED	REDACTED	REDACTED	REDACTED	REDACTED	REDACTED	REDACTED	F	30-39	Primary	Yes	REDACTED	REDACTED					7	1	3	2	1	0	0	0	0	0	Yes	2	0	Only just meets expenses	1	1	0	1	0	0	0	0	1	0	Household head	YES	20	0	0
237	NO	REDACTED	REDACTED	REDACTED	REDACTED	REDACTED	REDACTED	REDACTED	REDACTED	REDACTED	F	40-49	None	No	REDACTED	REDACTED					6	0	1	0	1	0	0	0	0	0	Yes	1	1	Only just meets expenses	0	0	0	0	0	0	0	0	1	0	Not Applicable	NO	0	0	0
238	NO	REDACTED	REDACTED	REDACTED	REDACTED	REDACTED	REDACTED	REDACTED	REDACTED	REDACTED	F	60<	Primary	Yes	REDACTED	REDACTED					5	1	0	0	0	0	0	1	0	0	No	2	2	Only just meets expenses	0	1	0	0	1	0	0	0	1	0	Household head	YES	10	0	0
239	NO	REDACTED	REDACTED	REDACTED	REDACTED	REDACTED	REDACTED	REDACTED	REDACTED	REDACTED	F	40-49	JC	Yes	REDACTED	REDACTED					6	2	3	2	0	0	0	1	0	0	Yes	2	2	Only just meets expenses	1	0	0	0	0	0	0	0	1	0	Household head	YES	2	0	1
240	NO	REDACTED	REDACTED	REDACTED	REDACTED	REDACTED	REDACTED	REDACTED	REDACTED	REDACTED	F	<30	Form 4-5 (senior)	Yes	REDACTED	REDACTED					6	2	1	1	0	0	0	0	0	0	No	3	3	Only just meets expenses	0	0	0	0	0	0	0	0	1	0	Household head	YES	10	0	3
241	NO	REDACTED	REDACTED	REDACTED	REDACTED	REDACTED	REDACTED	REDACTED	REDACTED	REDACTED	M	60<	Primary	No	REDACTED	REDACTED					3	2	3	0	0	0	0	1	0	0	Yes	2	2	Only just meets expenses	0	0	0	0	0	1	0	1	1	0	Household head	YES	3	0	0
242	NO	REDACTED	REDACTED	REDACTED	REDACTED	REDACTED	REDACTED	REDACTED	REDACTED	REDACTED					REDACTED	REDACTED	F	50-59	Primary	Yes	2	2	3	0	1	0	0	0	0	0	No	1	0	Only just meets expenses	0	0	0	1	0	0	0	0	1	0	Not Applicable	NO	0	0	0
243	NO	REDACTED	REDACTED	REDACTED	REDACTED	REDACTED	REDACTED	REDACTED	REDACTED	REDACTED					REDACTED	REDACTED	F	60<	Primary	Yes	5	1	10	1	2	0	0	0	0	0	Yes	2	3	Only just meets expenses	1	0	0	0	0	0	0	0	1	0	Household head	YES	6	0	0
244	NO	REDACTED	REDACTED	REDACTED	REDACTED	REDACTED	REDACTED	REDACTED	REDACTED	REDACTED	F	50-59	None	No	REDACTED	REDACTED					8	2	4	1	2	3	0	0	0	0	Yes	2	3	Only just meets expenses	1	0	0	0	0	0	1	0	1	0	Household head	YES	6	0	0
245	NO	REDACTED	REDACTED	REDACTED	REDACTED	REDACTED	REDACTED	REDACTED	REDACTED	REDACTED					REDACTED	REDACTED	M	50-59	None	No	7	1	1	0	1	0	0	0	0	0	Yes	2	2	Only just meets expenses	0	0	0	0	0	0	0	0	1	0	Not Applicable	NO	0	0	0
246	NO	REDACTED	REDACTED	REDACTED	REDACTED	REDACTED	REDACTED	REDACTED	REDACTED	REDACTED					REDACTED	REDACTED	M	60<	Primary	No	5	1	6	1	0	0	2	0	0	0	Yes	2	2	is insufficient so you need to borrow to meet expenses	1	0	0	0	0	0	0	0	0	0	Household head	YES	12	9	3
247	NO	REDACTED	REDACTED	REDACTED	REDACTED	REDACTED	REDACTED	REDACTED	REDACTED	REDACTED					REDACTED	REDACTED	M	<30	JC	Yes	2	2	3	0	1	0	0	0	0	0	Yes	2	0	Allows you to build savings	0	0	0	0	0	0	1	0	1	0	Not Applicable	NO	0	0	0
248	NO	REDACTED	REDACTED	REDACTED	REDACTED	REDACTED	REDACTED	REDACTED	REDACTED	REDACTED					REDACTED	REDACTED	F	60<	None	No	5	1	3	2	1	0	3	0	0	0	No	3	3	Allows you to build savings	0	0	0	1	0	0	1	1	1	0	Household head	YES	12	0	0
249	NO	REDACTED	REDACTED	REDACTED	REDACTED	REDACTED	REDACTED	REDACTED	REDACTED	REDACTED					REDACTED	REDACTED	M	60<	Primary	Yes	6	1	1	1	0	0	2	0	0	0	Yes	2	2	Only just meets expenses	0	0	0	0	0	1	1	1	1	0	Household head	YES	14	5	13
250	NO	REDACTED	REDACTED	REDACTED	REDACTED	REDACTED	REDACTED	REDACTED	REDACTED	REDACTED					REDACTED	REDACTED	F	50-59	JC	Yes	4	1	8	2	1	0	0	0	0	0	Yes	3	3	Is insufficient so you need to use savings to meet expenses	0	0	0	0	0	1	1	0	1	0	Household head	YES	3	0	0
251	NO	REDACTED	REDACTED	REDACTED	REDACTED	REDACTED	REDACTED	REDACTED	REDACTED	REDACTED					REDACTED	REDACTED	F	50-59	Primary	Yes	10	2	3	3	1	2	0	0	0	0	Yes	2	3	Only just meets expenses	1	1	0	1	0	0	1	0	1	0	Household head	YES	5	0	0
252	NO	REDACTED	REDACTED	REDACTED	REDACTED	REDACTED	REDACTED	REDACTED	REDACTED	REDACTED	F	40-49	JC	Yes	REDACTED	REDACTED					6	2	1	0	1	0	0	0	0	0	Yes	2	3	is insufficient so you need to borrow to meet expenses	1	1	0	1	0	0	1	0	1	0	Household head	YES	6	5	1
253	NO	REDACTED	REDACTED	REDACTED	REDACTED	REDACTED	REDACTED	REDACTED	REDACTED	REDACTED					REDACTED	REDACTED	F	40-49	JC	Yes	3	1	3	0	0	1	0	0	0	0	No	3	3	Allows you to build savings	0	0	0	1	0	0	1	0	1	0	Not Applicable	NO	0	0	0
254	NO	REDACTED	REDACTED	REDACTED	REDACTED	REDACTED	REDACTED	REDACTED	REDACTED	REDACTED	F	40-49	Primary	Yes	REDACTED	REDACTED					5	0	2	0	1	0	0	0	0	0	Yes	2	3	Only just meets expenses	0	0	0	0	0	0	0	0	1	0	Not Applicable	NO	0	0	0
255	NO	REDACTED	REDACTED	REDACTED	REDACTED	REDACTED	REDACTED	REDACTED	REDACTED	REDACTED					REDACTED	REDACTED	F	60<	None	No	2	1	2	0	0	1	0	2	0	0	Yes	2	1	Only just meets expenses	0	0	0	0	0	0	0	0	1	0	Household head	YES	5	0	0
256	NO	REDACTED	REDACTED	REDACTED	REDACTED	REDACTED	REDACTED	REDACTED	REDACTED	REDACTED					REDACTED	REDACTED	F	60<	None	No	3	0	2	0	0	0	2	1	0	0	No	3	3	Only just meets expenses	1	0	0	1	1	0	0	0	1	0	Household head	YES	19	0	Not sure
257	NO	REDACTED	REDACTED	REDACTED	REDACTED	REDACTED	REDACTED	REDACTED	REDACTED	REDACTED	F	30-39	JC	Yes	REDACTED	REDACTED					6	1	1	0	1	0	0	0	0	0	No	3	3	Only just meets expenses	0	0	0	0	0	0	0	0	1	0	Household head	YES	10	0	0
258	NO	REDACTED	REDACTED	REDACTED	REDACTED	REDACTED	REDACTED	REDACTED	REDACTED	REDACTED					REDACTED	REDACTED	F	40-49	Primary	Yes	1	1	0	2	1	0	0	0	0	0	Yes	2	0	is insufficient so you need to borrow to meet expenses	1	1	0	1	0	0	1	0	1	0	Household head	YES	8	0	3
259	NO	REDACTED	REDACTED	REDACTED	REDACTED	REDACTED	REDACTED	REDACTED	REDACTED	REDACTED					REDACTED	REDACTED	M	60<	None	No	10	1	0	1	0	0	0	0	0	0	Yes	2	3	is insufficient so you need to borrow to meet expenses	1	1	0	1	0	1	1	1	1	0	Household head	YES	0	0	21
260	NO	REDACTED	REDACTED	REDACTED	REDACTED	REDACTED	REDACTED	REDACTED	REDACTED	REDACTED	M	60<	None	No	REDACTED	REDACTED					1	0	2	0	1	0	0	0	0	0	Yes	1	1	is insufficient so you need to borrow to meet expenses	0	0	0	1	0	0	0	0	1	0	Unrelated employer	YES	65	15	1
261	NO	REDACTED	REDACTED	REDACTED	REDACTED	REDACTED	REDACTED	REDACTED	REDACTED	REDACTED					REDACTED	REDACTED	F	60<	None	No	6	1	0	0	0	0	0	0	1	0	Yes	1	1	is insufficient so you need to borrow to meet expenses	1	0	0	0	0	0	0	0	1	0	Household head	YES	10	9	3
262	NO	REDACTED	REDACTED	REDACTED	REDACTED	REDACTED	REDACTED	REDACTED	REDACTED	REDACTED	M	60<	Form 4-5 (senior)	Yes	REDACTED	REDACTED					5	3	0	2	0	1	0	0	0	0	Yes	3	3	Only just meets expenses	0	0	0	1	0	1	1	1	1	1	Household head	YES	10	0	0
263	NO	REDACTED	REDACTED	REDACTED	REDACTED	REDACTED	REDACTED	REDACTED	REDACTED	REDACTED					REDACTED	REDACTED	F	40-49	Primary	Yes	11	12	11	0	1	0	0	0	0	1	Yes	2	2	Is insufficient so you need to borrow to meet expenses	0	0	0	1	0	0	1	0	1	0	Household head	YES	1	0	0
264	NO	REDACTED	REDACTED	REDACTED	REDACTED	REDACTED	REDACTED	REDACTED	REDACTED	REDACTED					REDACTED	REDACTED	F	30-39	JC	Yes	10	2	10	0	1	0	0	0	0	0	Yes	2	2	Is insufficient so you need to borrow to meet expenses	0	0	0	1	0	0	1	0	1	0	Household head	YES	6	0	0
265	NO	REDACTED	REDACTED	REDACTED	REDACTED	REDACTED	REDACTED	REDACTED	REDACTED	REDACTED					REDACTED	REDACTED	F	<30	Tertiary	Yes	6	2	6	0	1	2	3	0	1	0	Yes	2	3	Is insufficient so you need to use savings to meet expenses	0	0	0	1	0	0	0	0	1	0	Family member living here	YES	24	0	0
266	NO	REDACTED	REDACTED	REDACTED	REDACTED	REDACTED	REDACTED	REDACTED	REDACTED	REDACTED	F	50-59	Primary	Yes	REDACTED	REDACTED					8	1	8	0	0	0	1	0	0	0	Yes	2	3	Is insufficient so you need to borrow to meet expenses	1	0	0	1	0	0	0	0	1	0	Household head	YES	6	0	0
267	NO	REDACTED	REDACTED	REDACTED	REDACTED	REDACTED	REDACTED	REDACTED	REDACTED	REDACTED	F	60<	Primary	Yes	REDACTED	REDACTED					4	1	4	0	0	0	0	1	0	0	Yes	3	3	Is insufficient so you need to borrow to meet expenses	0	0	0	1	0	0	1	0	1	0	Household head	YES	5	0	0
268	NO	REDACTED	REDACTED	REDACTED	REDACTED	REDACTED	REDACTED	REDACTED	REDACTED	REDACTED					REDACTED	REDACTED	F	30-39	JC	Yes	10	1	15	0	1	0	2	0	0	0	Yes	2	3	Is insufficient so you need to borrow to meet expenses	0	0	0	1	0	0	1	0	1	0	0	NO	0	0	0
269	NO	REDACTED	REDACTED	REDACTED	REDACTED	REDACTED	REDACTED	REDACTED	REDACTED	REDACTED					REDACTED	REDACTED	F	<30	JC	Yes	10	1	12	0	1	0	2	0	0	0	Yes	2	3	Is insufficient so you need to borrow to meet expenses	1	0	0	1	0	0	0	0	1	0	0	YES	0	0	0
270	NO	REDACTED	REDACTED	REDACTED	REDACTED	REDACTED	REDACTED	REDACTED	REDACTED	REDACTED					REDACTED	REDACTED	F	60<	Primary	No	10	0	10	0	2	0	3	1	0	0	Yes	2	2	Is insufficient so you need to borrow to meet expenses	1	0	0	0	0	0	1	0	0	0	0	YES	0	0	0
271	NO	REDACTED	REDACTED	REDACTED	REDACTED	REDACTED	REDACTED	REDACTED	REDACTED	REDACTED					REDACTED	REDACTED	F	40-49	Primary	Yes	7	2	7	1	2	0	0	0	0	0	Yes	2	2	Only just meets expenses	1	0	0	1	0	0	1	0	1	0	Household head	YES	38	0	Unknown
272	NO	REDACTED	REDACTED	REDACTED	REDACTED	REDACTED	REDACTED	REDACTED	REDACTED	REDACTED					REDACTED	REDACTED	M	40-49	JC	Yes	4	1	4	0	1	0	0	0	0	2	Yes	3	3	Only just meets expenses	0	1	0	0	0	1	1	1	1	1	0	NO	0	0	0
273	NO	REDACTED	REDACTED	REDACTED	REDACTED	REDACTED	REDACTED	REDACTED	REDACTED	REDACTED	F	40-49	Primary	Yes	REDACTED	REDACTED					6	0	6	1	2	3	0	0	0	0	Yes	2	2	Is insufficient so you need to borrow to meet expenses	1	0	0	1	0	0	1	0	0	0	0	NO	0	0	0
274	NO	REDACTED	REDACTED	REDACTED	REDACTED	REDACTED	REDACTED	REDACTED	REDACTED	REDACTED					REDACTED	REDACTED	F	50-59	Primary	Yes	3	1	3	0	0	1	3	2	0	0	Yes	2	2	Only just meets expenses	0	0	0	0	0	0	0	0	1	0	Household head	YES	7	0	0
275	NO	REDACTED	REDACTED	REDACTED	REDACTED	REDACTED	REDACTED	REDACTED	REDACTED	REDACTED	M	50-59	JC	Yes	REDACTED	REDACTED					3	2	3	1	0	2	0	0	0	0	Yes	2	2	Only just meets expenses	0	1	0	1	0	0	1	0	1	0	Household head	YES	12	0	0
276	NO	REDACTED	REDACTED	REDACTED	REDACTED	REDACTED	REDACTED	REDACTED	REDACTED	REDACTED	F	60<	None	Yes	REDACTED	REDACTED					7	2	7	1	0	3	2	0	0	0	Yes	2	2	Only just meets expenses	1	1	0	1	0	1	0	0	1	1	Household head	YES	9	0	0
277	NO	REDACTED	REDACTED	REDACTED	REDACTED	REDACTED	REDACTED	REDACTED	REDACTED	REDACTED					REDACTED	REDACTED	M	<30	JC	Yes	2	1	2	2	1	0	3	0	0	0	Yes	3	5	Is insufficient so you need to borrow to meet expenses	0	1	0	1	0	1	1	1	1	0	Household head	YES	8	0	100
278	NO	REDACTED	REDACTED	REDACTED	REDACTED	REDACTED	REDACTED	REDACTED	REDACTED	REDACTED	F	30-39	Form 4-5 (senior)	Yes	REDACTED	REDACTED					9	0	5	0	0	1	3	2	0	0	Yes	2	2	Is insufficient so you need to borrow to meet expenses	0	1	0	1	0	0	1	1	1	0	0	NO	0	0	0
279	NO	REDACTED	REDACTED	REDACTED	REDACTED	REDACTED	REDACTED	REDACTED	REDACTED	REDACTED	M	<30	Form 4-5 (senior)	Yes	REDACTED	REDACTED					15	4	10	1	2	0	3	0	0	0	Yes	3	3	Is insufficient so you need to borrow to meet expenses	1	1	0	1	0	1	1	1	1	1	Household head	YES	10	0	0
280	NO	REDACTED	REDACTED	REDACTED	REDACTED	REDACTED	REDACTED	REDACTED	REDACTED	REDACTED					REDACTED	REDACTED	M	<30	Form 4-5 (senior)	Yes	6	2	3	3	4	2	1	5	0	0	No	2	3	Only just meets expenses	0	1	0	1	0	1	1	1	1	0	Household head	YES	15	0	0
281	NO	REDACTED	REDACTED	REDACTED	REDACTED	REDACTED	REDACTED	REDACTED	REDACTED	REDACTED					REDACTED	REDACTED	F	30-39	JC	Yes	6	0	10	0	0	1	1	0	0	0	Yes	3	4	Only just meets expenses	0	0	0	0	0	1	0	1	1	0	0	NO	0	0	0
282	NO	REDACTED	REDACTED	REDACTED	REDACTED	REDACTED	REDACTED	REDACTED	REDACTED	REDACTED					REDACTED	REDACTED	F	<30	Form 4-5 (senior)	Yes	3	2	6	2	1	0	3	4	0	0	Yes	3	3	Is insufficient so you need to borrow to meet expenses	0	0	0	1	0	1	1	1	1	0	Household head	YES	13	0	0
283	NO	REDACTED	REDACTED	REDACTED	REDACTED	REDACTED	REDACTED	REDACTED	REDACTED	REDACTED					REDACTED	REDACTED	F	40-49	JC	Yes	6	0	5	0	1	0	2	0	0	0	Yes	2	3	Is insufficient so you need to borrow to meet expenses	0	0	0	0	1	0	1	1	0	0	0	NO	0	0	0
284	NO	REDACTED	REDACTED	REDACTED	REDACTED	REDACTED	REDACTED	REDACTED	REDACTED	REDACTED	F	60<	Primary	No	REDACTED	REDACTED					7	2	7	0	0	2	3	1	0	0	Yes	3	4	Is insufficient so you need to borrow to meet expenses	1	1	0	1	0	1	1	1	1	0	Household head	YES	8	0	0
285	NO	REDACTED	REDACTED	REDACTED	REDACTED	REDACTED	REDACTED	REDACTED	REDACTED	REDACTED					REDACTED	REDACTED	F	30-39	Tertiary	Yes	4	1	3	0	0	1	0	0	0	0	Yes	2	2	Only just meets expenses	0	0	0	1	1	1	0	1	1	0	Household head	YES	8	0	0
286	NO	REDACTED	REDACTED	REDACTED	REDACTED	REDACTED	REDACTED	REDACTED	REDACTED	REDACTED	F	50-59	Primary	Yes	REDACTED	REDACTED					6	1	4	0	1	0	2	0	0	0	Yes	2	2	Is insufficient so you need to borrow to meet expenses	0	0	0	1	0	1	0	0	1	0	Household head	YES	17	0	0
287	NO	REDACTED	REDACTED	REDACTED	REDACTED	REDACTED	REDACTED	REDACTED	REDACTED	REDACTED	F	30-39	JC	Yes	REDACTED	REDACTED					6	2	1	0	1	0	0	0	0	0	Yes	3	5	Is insufficient so you need to borrow to meet expenses	0	1	0	1	0	1	1	1	1	0	Household head	YES	12	0	4
288	NO	REDACTED	REDACTED	REDACTED	REDACTED	REDACTED	REDACTED	REDACTED	REDACTED	REDACTED					REDACTED	REDACTED	F	30-39	JC	Yes	4	2	8	1	0	0	0	2	0	0	No	2	2	Is insufficient so you need to borrow to meet expenses	0	0	0	0	0	0	1	0	1	0	0	YES	0	0	0
289	NO	REDACTED	REDACTED	REDACTED	REDACTED	REDACTED	REDACTED	REDACTED	REDACTED	REDACTED					REDACTED	REDACTED	M	<30	JC	Yes	12	4	3	1	2	0	0	0	0	0	Yes	2	2	Only just meets expenses	0	1	0	1	0	0	1	0	1	0	Household head	YES	25	0	5
290	NO	REDACTED	REDACTED	REDACTED	REDACTED	REDACTED	REDACTED	REDACTED	REDACTED	REDACTED	F	60<	Primary	Yes	REDACTED	REDACTED					6	1	0	1	0	0	0	2	0	0	Yes	3	5	Only just meets expenses	1	0	0	1	0	1	1	1	1	0	Household head	YES	11	0	0
291	NO	REDACTED	REDACTED	REDACTED	REDACTED	REDACTED	REDACTED	REDACTED	REDACTED	REDACTED					REDACTED	REDACTED	F	40-49	JC	Yes	4	1	0	0	0	1	0	0	0	0	Yes	3	3	Allows you to build savings	0	0	0	0	0	0	0	0	1	0	0	NO	0	0	0
292	NO	REDACTED	REDACTED	REDACTED	REDACTED	REDACTED	REDACTED	REDACTED	REDACTED	REDACTED					REDACTED	REDACTED	F	60<	Primary	Yes	3	1	3	2	0	0	3	1	0	0	Yes	3	3	Only just meets expenses	0	0	0	1	0	1	1	1	1	0	0	NO	0	0	0
293	NO	REDACTED	REDACTED	REDACTED	REDACTED	REDACTED	REDACTED	REDACTED	REDACTED	REDACTED					REDACTED	REDACTED	F	<30	Form 4-5 (senior)	Yes	4	0	4	0	1	0	3	2	0	0	Yes	3	4	Allows you to build savings	0	0	1	1	0	1	1	1	1	1	0	YES	0	0	Unknown
294	NO	REDACTED	REDACTED	REDACTED	REDACTED	REDACTED	REDACTED	REDACTED	REDACTED	REDACTED	F	50-59	Primary	Yes	REDACTED	REDACTED					4	1	3	1	0	0	2	0	0	0	Yes	2	2	Only just meets expenses	1	1	0	1	0	1	1	1	1	0	Household head	YES	9	0	0
295	NO	REDACTED	REDACTED	REDACTED	REDACTED	REDACTED	REDACTED	REDACTED	REDACTED	REDACTED	F	40-49	Form 4-5 (senior)	Yes	REDACTED	REDACTED					2	2	2	2	1	3	0	0	0	0	Yes	3	3	Is insufficient so you need to borrow to meet expenses	1	1	0	1	0	1	1	1	1	0	Household head	YES	12	0	35
296	NO	REDACTED	REDACTED	REDACTED	REDACTED	REDACTED	REDACTED	REDACTED	REDACTED	REDACTED	F	50-59	Primary	Yes	REDACTED	REDACTED					10	3	10	2	0	0	0	1	0	0	Yes	2	2	Is insufficient so you need to borrow to meet expenses	1	0	0	1	0	1	1	1	1	0	Household head	YES	21	0	0
297	NO	REDACTED	REDACTED	REDACTED	REDACTED	REDACTED	REDACTED	REDACTED	REDACTED	REDACTED	F	50-59	Primary	Yes	REDACTED	REDACTED					3	1	5	2	0	1	0	0	0	0	No	3	3	Is insufficient so you need to borrow to meet expenses	0	1	0	1	0	1	1	1	1	1	Household head	YES	10	0	7
298	NO	REDACTED	REDACTED	REDACTED	REDACTED	REDACTED	REDACTED	REDACTED	REDACTED	REDACTED					REDACTED	REDACTED	F	<30	Form 4-5 (senior)	Yes	10	1	12	2	1	0	3	0	0	0	Yes	2	2	Only just meets expenses	1	0	0	1	0	0	0	0	1	0	0	NO	0	0	0
299	NO	REDACTED	REDACTED	REDACTED	REDACTED	REDACTED	REDACTED	REDACTED	REDACTED	REDACTED	F	60<	Primary	Yes	REDACTED	REDACTED					4	0	6	0	0	0	2	1	0	0	Yes	3	3	Is insufficient so you need to borrow to meet expenses	0	0	0	1	0	1	1	1	1	0	0	NO	0	0	0
300	NO	REDACTED	REDACTED	REDACTED	REDACTED	REDACTED	REDACTED	REDACTED	REDACTED	REDACTED	F	50-59	Primary	Yes	REDACTED	REDACTED					8	0	8	0	1	0	0	0	0	0	Yes	2	2	Only just meets expenses	0	0	0	1	0	0	0	0	1	0	0	NO	0	0	0
301	NO	REDACTED	REDACTED	REDACTED	REDACTED	REDACTED	REDACTED	REDACTED	REDACTED	REDACTED	F	60<	None	No	REDACTED	REDACTED					6	2	4	0	0	0	0	1	0	0	Yes	1	2	Is insufficient so you need to borrow to meet expenses	0	0	0	0	0	0	0	0	1	0	Household head	YES	11	0	0
302	NO	REDACTED	REDACTED	REDACTED	REDACTED	REDACTED	REDACTED	REDACTED	REDACTED	REDACTED					REDACTED	REDACTED	F	<30	JC	Yes	5	0	10	1	0	0	2	3	0	0	No	3	3	Allows you to build savings	1	1	0	Tractor and implememts	0	1	0	1	1	1	Household head	YES	15	0	22
303	NO	REDACTED	REDACTED	REDACTED	REDACTED	REDACTED	REDACTED	REDACTED	REDACTED	REDACTED	F	60<	Primary	Yes	REDACTED	REDACTED					14	2	11	0	0	0	2	0	1	0	Yes	2	2	Is insufficient so you need to borrow to meet expenses	0	0	0	0	0	0	0	0	1	0	Household head	YES	10	0	0
304	NO	REDACTED	REDACTED	REDACTED	REDACTED	REDACTED	REDACTED	REDACTED	REDACTED	REDACTED					REDACTED	REDACTED	F	<30	Form 4-5 (senior)	Yes	2	0	2	0	0	0	1	0	0	0	Yes	2	2	Only just meets expenses	0	0	0	0	0	0	1	0	0	0	0	NO	0	0	0
305	NO	REDACTED	REDACTED	REDACTED	REDACTED	REDACTED	REDACTED	REDACTED	REDACTED	REDACTED	M	60<	None	No	REDACTED	REDACTED					6	3	10	0	0	0	2	1	0	0	No	3	0	Only just meets expenses	1	1	0	1	0	0	1	0	1	0	Household head	YES	10	0	0
306	NO	REDACTED	REDACTED	REDACTED	REDACTED	REDACTED	REDACTED	REDACTED	REDACTED	REDACTED	F	40-49	Primary	Yes	REDACTED	REDACTED					4	1	3	2	0	0	0	0	1	0	Yes	2	2	Is insufficient so you need to borrow to meet expenses	0	0	0	0	0	0	0	0	1	0	0	NO	0	0	0
307	NO	REDACTED	REDACTED	REDACTED	REDACTED	REDACTED	REDACTED	REDACTED	REDACTED	REDACTED	F	50-59	Form 4-5 (senior)	Yes	REDACTED	REDACTED					3	3	2	1	0	0	0	0	0	0	Yes	3	0	Is insufficient so you need to borrow to meet expenses	0	0	0	1	0	1	0	1	1	1	Household head	YES	12	0	15
308	NO	REDACTED	REDACTED	REDACTED	REDACTED	REDACTED	REDACTED	REDACTED	REDACTED	REDACTED	F	<30	JC	Yes	REDACTED	REDACTED					6	1	2	0	1	0	0	0	0	0	Yes	2	2	Only just meets expenses	0	0	0	1	0	0	1	0	0	0	0	NO	0	0	0
309	NO	REDACTED	REDACTED	REDACTED	REDACTED	REDACTED	REDACTED	REDACTED	REDACTED	REDACTED	F	50-59	JC	Yes	REDACTED	REDACTED					7	2	7	2	1	0	0	0	0	0	Yes	2	2	Only just meets expenses	0	0	0	1	0	1	1	1	1	0	household head	YES	5	0	0
310	NO	REDACTED	REDACTED	REDACTED	REDACTED	REDACTED	REDACTED	REDACTED	REDACTED	REDACTED	M	60<	None	No	REDACTED	REDACTED					6	0	8	0	0	0	0	1	0	0	Yes	1	1	Is insufficient so you need to borrow to meet expenses	1	0	0	0	0	0	0	0	0	0	0	NO	0	0	0
311	NO	REDACTED	REDACTED	REDACTED	REDACTED	REDACTED	REDACTED	REDACTED	REDACTED	REDACTED	F	60<	Primary	No	REDACTED	REDACTED					3	1	3	1	2	0	0	0	0	0	Yes	2	2	Only just meets expenses	0	0	0	1	0	0	1	0	0	0	Household head	YES	2	0	4
312	NO	REDACTED	REDACTED	REDACTED	REDACTED	REDACTED	REDACTED	REDACTED	REDACTED	REDACTED	F	60<	Primary	No	REDACTED	REDACTED					3	1	3	2	0	0	0	1	0	0	Yes	2	2	Is insufficient so you need to borrow to meet expenses	0	0	0	1	0	0	0	0	0	0	Household head	YES	4	0	0
313	NO	REDACTED	REDACTED	REDACTED	REDACTED	REDACTED	REDACTED	REDACTED	REDACTED	REDACTED	F	60<	Primary	Yes	REDACTED	REDACTED					2	1	2	2	0	0	0	1	0	0	Yes	2	2	Is insufficient so you need to borrow to meet expenses	0	0	0	1	0	0	0	0	0	0	Family member living here	YES	10	0	0
314	NO	REDACTED	REDACTED	REDACTED	REDACTED	REDACTED	REDACTED	REDACTED	REDACTED	REDACTED	F	60<	Primary	Yes	REDACTED	REDACTED					5	1	5	2	0	3	0	1	0	0	Yes	3	3	Is insufficient so you need to borrow to meet expenses	0	0	0	0	0	1	1	1	1	0	Household head	YES	6	0	Unknown
315	NO	REDACTED	REDACTED	REDACTED	REDACTED	REDACTED	REDACTED	REDACTED	REDACTED	REDACTED					REDACTED	REDACTED	F	<30	Form 4-5 (senior)	Yes	14	0	12	0	0	1	2	0	0	0	Yes	3	3	Only just meets expenses	0	0	0	1	0	0	0	0	1	0	0	NO	0	0	0
316	NO	REDACTED	REDACTED	REDACTED	REDACTED	REDACTED	REDACTED	REDACTED	REDACTED	REDACTED	F	40-49	Form 4-5 (senior)	Yes	REDACTED	REDACTED					12	0	4	1	0	0	2	0	0	0	Yes	3	2	Is insufficient so you need to borrow to meet expenses	0	0	0	1	0	0	0	0	1	0	0	NO	0	0	0
317	NO	REDACTED	REDACTED	REDACTED	REDACTED	REDACTED	REDACTED	REDACTED	REDACTED	REDACTED	F	30-39	JC	Yes	REDACTED	REDACTED					8	2	4	0	0	0	0	0	1	0	Yes	2	2	Is insufficient so you need to borrow to meet expenses	1	0	0	0	0	0	0	0	1	0	0	YES	0	0	0
318	NO	REDACTED	REDACTED	REDACTED	REDACTED	REDACTED	REDACTED	REDACTED	REDACTED	REDACTED					REDACTED	REDACTED	F	30-39	JC	Yes	7	3	3	0	0	0	0	1	0	0	Yes	2	2	Is insufficient so you need to borrow to meet expenses	0	0	0	0	0	0	0	0	0	0	Household head	YES	10	0	0
319	NO	REDACTED	REDACTED	REDACTED	REDACTED	REDACTED	REDACTED	REDACTED	REDACTED	REDACTED					REDACTED	REDACTED	F	40-49	JC	Yes	8	1	3	3	2	0	0	1	0	0	Yes	3	3	Is insufficient so you need to borrow to meet expenses	0	0	0	1	0	0	1	0	0	0	0	YES	6	9	0
320	NO	REDACTED	REDACTED	REDACTED	REDACTED	REDACTED	REDACTED	REDACTED	REDACTED	REDACTED	F	60<	None	No	REDACTED	REDACTED					15	0	4	0	1	0	0	0	0	0	Yes	1	1	Only just meets expenses	0	0	0	1	0	0	1	0	0	0	0	NO	0	0	0
321	NO	REDACTED	REDACTED	REDACTED	REDACTED	REDACTED	REDACTED	REDACTED	REDACTED	REDACTED	M	60<	None	No	REDACTED	REDACTED					2	2	0	1	0	0	0	2	0	0	Yes	1	0	Only just meets expenses	1	0	0	0	0	0	0	0	0	0	Household head	YES	10	5	5
322	NO	REDACTED	REDACTED	REDACTED	REDACTED	REDACTED	REDACTED	REDACTED	REDACTED	REDACTED					REDACTED	REDACTED	F	40-49	Primary	Yes	7	2	1	1	3	0	2	0	0	0	No	2	0	Only just meets expenses	1	0	0	1	0	0	1	1	1	0	Household head	YES	12	0	0
323	NO	REDACTED	REDACTED	REDACTED	REDACTED	REDACTED	REDACTED	REDACTED	REDACTED	REDACTED					REDACTED	REDACTED	F	60<	None	No	3	1	1	1	0	0	0	0	0	0	Yes	1	0	Only just meets expenses	0	0	0	0	0	0	1	0	1	0	0	YES	0	0	0
324	NO	REDACTED	REDACTED	REDACTED	REDACTED	REDACTED	REDACTED	REDACTED	REDACTED	REDACTED					REDACTED	REDACTED	F	40-49	JC	Yes	10	2	1	1	2	0	0	0	0	0	Yes	1	1	Only just meets expenses	0	0	0	0	0	0	0	0	1	0	Household head	YES	5	0	0
325	NO	REDACTED	REDACTED	REDACTED	REDACTED	REDACTED	REDACTED	REDACTED	REDACTED	REDACTED					REDACTED	REDACTED	F	60<	Primary	Yes	5	2	3	2	1	0	0	0	0	0	Yes	1	1	Allows you to build savings	1	0	0	0	0	0	0	1	1	0	Household head	YES	2	0	0
326	NO	REDACTED	REDACTED	REDACTED	REDACTED	REDACTED	REDACTED	REDACTED	REDACTED	REDACTED	M	30-39	None	Yes	REDACTED	REDACTED					3	2	0	0	0	1	0	0	0	0	Yes	2	3	Only just meets expenses	0	0	0	0	0	0	0	0	1	0	Household head	YES	4	0	0
327	NO	REDACTED	REDACTED	REDACTED	REDACTED	REDACTED	REDACTED	REDACTED	REDACTED	REDACTED	F	60<	Form 4-5 (senior)	Yes	REDACTED	REDACTED					10	1	3	1	0	0	0	0	0	0	Yes	2	3	Only just meets expenses	1	0	0	1	0	0	0	0	1	0	Household head	YES	6	0	0
328	NO	REDACTED	REDACTED	REDACTED	REDACTED	REDACTED	REDACTED	REDACTED	REDACTED	REDACTED					REDACTED	REDACTED	F	60<	None	No	1	1	3	1	0	2	0	0	0	0	Yes	3	0	Only just meets expenses	0	0	0	1	0	0	0	0	0	0	Family member living here	YES	3	0	0
329	NO	REDACTED	REDACTED	REDACTED	REDACTED	REDACTED	REDACTED	REDACTED	REDACTED	REDACTED					REDACTED	REDACTED	F	60<	None	Yes	5	1	5	0	0	1	2	0	0	0	Yes	3	3	Only just meets expenses	0	0	0	0	0	0	0	0	1	0	Family member living here	YES	1	0	0
330	NO	REDACTED	REDACTED	REDACTED	REDACTED	REDACTED	REDACTED	REDACTED	REDACTED	REDACTED					REDACTED	REDACTED	M	40-49	None	No	3	2	2	1	0	0	0	0	0	0	Yes	2	0	Only just meets expenses	1	1	0	0	0	0	1	0	1	0	Household head	YES	30	4	11
331	NO	REDACTED	REDACTED	REDACTED	REDACTED	REDACTED	REDACTED	REDACTED	REDACTED	REDACTED					REDACTED	REDACTED	F	60<	None	Yes	7	2	3	1	0	0	0	0	0	0	Yes	3	3	Only just meets expenses	1	0	0	1	0	0	0	0	1	0	Household head	YES	25	7	4
332	NO	REDACTED	REDACTED	REDACTED	REDACTED	REDACTED	REDACTED	REDACTED	REDACTED	REDACTED					REDACTED	REDACTED	F	<30	Vocational	Yes	6	1	7	2	3	0	1	0	0	0	No	3	3	Allows you to build savings	1	0	0	1	1	1	1	1	1	0	Household head	YES	20	0	3
333	NO	REDACTED	REDACTED	REDACTED	REDACTED	REDACTED	REDACTED	REDACTED	REDACTED	REDACTED					REDACTED	REDACTED	F	30-39	JC	Yes	5	0	1	0	1	0	0	0	0	0	Yes	2	2	Only just meets expenses	0	0	0	0	0	1	1	0	1	0	0	NO	0	0	0
334	NO	REDACTED	REDACTED	REDACTED	REDACTED	REDACTED	REDACTED	REDACTED	REDACTED	REDACTED					REDACTED	REDACTED	F	30-39	Tertiary	Yes	7	2	5	2	0	0	1	0	0	0	Yes	1	1	Is insufficient so you need to borrow to meet expenses	0	0	0	0	0	0	0	1	1	0	0	NO	0	0	0
335	NO	REDACTED	REDACTED	REDACTED	REDACTED	REDACTED	REDACTED	REDACTED	REDACTED	REDACTED	F	50-59	None	No	REDACTED	REDACTED					8	2	2	2	1	0	0	0	0	0	Yes	2	2	Only just meets expenses	0	1	0	1	0	0	0	0	1	0	0	YES	0	0	0
336	NO	REDACTED	REDACTED	REDACTED	REDACTED	REDACTED	REDACTED	REDACTED	REDACTED	REDACTED	F	30-39	JC	Yes	REDACTED	REDACTED					5	2	1	2	1	0	0	0	0	0	Yes	2	2	Allows you to build savings	0	0	0	0	0	0	1	1	1	0	Household head	YES	10	0	5
337	NO	REDACTED	REDACTED	REDACTED	REDACTED	REDACTED	REDACTED	REDACTED	REDACTED	REDACTED	F	30-39	JC	Yes	REDACTED	REDACTED					6	1	6	1	0	2	3	0	0	0	Yes	3	3	Only just meets expenses	1	1	0	1	0	0	0	0	1	0	0	YES	0	0	0
338	NO	REDACTED	REDACTED	REDACTED	REDACTED	REDACTED	REDACTED	REDACTED	REDACTED	REDACTED	F	60<	None	No	REDACTED	REDACTED					4	1	3	2	1	0	0	0	0	0	Yes	1	1	Is insufficient so you need to borrow to meet expenses	0	0	0	0	0	0	0	0	1	0	0	YES	0	0	0
339	NO	REDACTED	REDACTED	REDACTED	REDACTED	REDACTED	REDACTED	REDACTED	REDACTED	REDACTED	F	50-59	None	No	REDACTED	REDACTED					7	0	2	0	0	0	1	0	0	0	Yes	2	2	Is insufficient so you need to borrow to meet expenses	1	0	0	0	0	0	0	0	1	0	0	YES	0	0	0
340	NO	REDACTED	REDACTED	REDACTED	REDACTED	REDACTED	REDACTED	REDACTED	REDACTED	REDACTED	F	60<	None	Yes	REDACTED	REDACTED					7	1	14	1	0	0	0	0	0	0	Yes	2	2	Is insufficient so you need to borrow to meet expenses	1	0	0	0	0	0	0	0	1	0	Household head	YES	7	6	4
341	NO	REDACTED	REDACTED	REDACTED	REDACTED	REDACTED	REDACTED	REDACTED	REDACTED	REDACTED	F	40-49	JC	Yes	REDACTED	REDACTED					7	1	2	2	0	1	0	0	0	0	Yes	1	1	Only just meets expenses	0	0	0	0	0	0	1	1	1	0	Household head	YES	5	3	3
342	NO	REDACTED	REDACTED	REDACTED	REDACTED	REDACTED	REDACTED	REDACTED	REDACTED	REDACTED					REDACTED	REDACTED	F	<30	JC	Yes	4	1	4	2	0	0	1	0	0	0	Yes	1	1	Only just meets expenses	0	0	0	1	0	1	0	0	1	0	Household head	YES	39	0	6
343	NO	REDACTED	REDACTED	REDACTED	REDACTED	REDACTED	REDACTED	REDACTED	REDACTED	REDACTED	F	40-49	Primary	Yes	REDACTED	REDACTED					9	1	7	0	0	0	0	0	0	0	Yes	1	1	Is insufficient so you need to borrow to meet expenses	0	0	0	0	0	0	0	0	1	0	0	NO	0	0	0
344	NO	REDACTED	REDACTED	REDACTED	REDACTED	REDACTED	REDACTED	REDACTED	REDACTED	REDACTED	F	50-59	None	No	REDACTED	REDACTED					11	0	3	1	2	0	3	0	0	0	Yes	2	2	Only just meets expenses	0	0	0	0	0	1	0	0	1	0	Household head	YES	2	0	0
345	NO	REDACTED	REDACTED	REDACTED	REDACTED	REDACTED	REDACTED	REDACTED	REDACTED	REDACTED	F	40-49	JC	Yes	REDACTED	REDACTED					5	2	0	2	1	0	0	0	0	0	Yes	1	1	Is insufficient so you need to borrow to meet expenses	1	1	0	0	0	0	0	0	1	0	0	YES	0	0	2
346	NO	REDACTED	REDACTED	REDACTED	REDACTED	REDACTED	REDACTED	REDACTED	REDACTED	REDACTED					REDACTED	REDACTED	M	<30	JC	Yes	5	5	4	0	1	0	2	0	0	0	No	2	2	Allows you to build savings	1	0	0	0	0	0	1	0	1	0	0	YES	0	0	8
347	NO	REDACTED	REDACTED	REDACTED	REDACTED	REDACTED	REDACTED	REDACTED	REDACTED	REDACTED					REDACTED	REDACTED	M	60<	Primary	Yes	7	1	3	0	0	0	0	1	0	0	Yes	1	2	Only just meets expenses	0	0	0	1	0	0	1	0	1	0	0	NO	0	0	0
348	NO	REDACTED	REDACTED	REDACTED	REDACTED	REDACTED	REDACTED	REDACTED	REDACTED	REDACTED					REDACTED	REDACTED	F	60<	None	No	4	2	4	2	0	0	3	1	0	0	Yes	1	2	Only just meets expenses	1	0	0	1	0	1	1	1	1	0	Household head	YES	20	4	5
349	NO	REDACTED	REDACTED	REDACTED	REDACTED	REDACTED	REDACTED	REDACTED	REDACTED	REDACTED					REDACTED	REDACTED	F	60<	None	No	9	1	11	1	0	0	0	2	0	0	Yes	2	2	Only just meets expenses	1	0	0	1	0	1	1	1	1	0	Household head	YES	10	0	0
350	NO	REDACTED	REDACTED	REDACTED	REDACTED	REDACTED	REDACTED	REDACTED	REDACTED	REDACTED					REDACTED	REDACTED	F	40-49	JC	Yes	7	6	0	1	0	2	0	0	0	0	No	0	Not sure	Allows you to build savings	1	0	0	0	0	0	1	1	1	0	0	NO	0	0	0
351	NO	REDACTED	REDACTED	REDACTED	REDACTED	REDACTED	REDACTED	REDACTED	REDACTED	REDACTED	F	60<	Form 4-5 (senior)	No	REDACTED	REDACTED					3	1	1	0	1	0	0	2	0	0	Yes	1	1	Only just meets expenses	0	0	0	0	0	0	0	0	0	0	0	NO	0	0	0
352	NO	REDACTED	REDACTED	REDACTED	REDACTED	REDACTED	REDACTED	REDACTED	REDACTED	REDACTED					REDACTED	REDACTED	F	50-59	None	No	16	0	0	0	1	0	0	0	0	0	Yes	1	1	Only just meets expenses	0	0	0	0	0	0	0	0	1	0	0	NO	0	0	0
353	NO	REDACTED	REDACTED	REDACTED	REDACTED	REDACTED	REDACTED	REDACTED	REDACTED	REDACTED	F	60<	Primary	No	REDACTED	REDACTED					10	1	4	1	0	0	0	2	0	0	Yes	1	1	Only just meets expenses	1	0	0	0	0	0	0	0	1	0	Household head	YES	Not sure	0	6
354	NO	REDACTED	REDACTED	REDACTED	REDACTED	REDACTED	REDACTED	REDACTED	REDACTED	REDACTED	M	60<	None	No	REDACTED	REDACTED					4	1	3	1	0	0	0	2	0	0	Yes	1	0	Allows you to build savings	1	0	0	1	0	0	1	0	0	0	Household head	YES	10	0	0
355	NO	REDACTED	REDACTED	REDACTED	REDACTED	REDACTED	REDACTED	REDACTED	REDACTED	REDACTED					REDACTED	REDACTED	F	40-49	Primary	Yes	4	1	2	1	0	0	0	0	0	0	Yes	1	1	Only just meets expenses	1	0	0	0	0	0	0	0	1	0	Household head	YES	10	6	5
356	NO	REDACTED	REDACTED	REDACTED	REDACTED	REDACTED	REDACTED	REDACTED	REDACTED	REDACTED	M	50-59	Primary	Yes	REDACTED	REDACTED					3	1	12	2	0	0	1	0	0	0	Yes	2	2	Allows you to build savings	1	0	0	1	0	1	1	1	1	0	Household head	YES	13	0	8
357	NO	REDACTED	REDACTED	REDACTED	REDACTED	REDACTED	REDACTED	REDACTED	REDACTED	REDACTED					REDACTED	REDACTED	F	<30	JC	Yes	6	2	4	2	1	0	0	0	0	0	Yes	2	3	Is insufficient so you need to borrow to meet expenses	0	0	0	0	0	0	0	0	1	0	0	NO	0	0	0
358	NO	REDACTED	REDACTED	REDACTED	REDACTED	REDACTED	REDACTED	REDACTED	REDACTED	REDACTED	F	40-49	JC	Yes	REDACTED	REDACTED					7	2	0	1	0	2	0	0	0	0	Yes	2	2	Only just meets expenses	1	0	0	1	0	1	1	1	1	0	Household head	YES	20	10	15
359	NO	REDACTED	REDACTED	REDACTED	REDACTED	REDACTED	REDACTED	REDACTED	REDACTED	REDACTED					REDACTED	REDACTED	M	50-59	Primary	Yes	2	1	1	1	0	0	0	0	0	0	No	3	3	Only just meets expenses	0	0	0	1	0	0	0	0	1	0	0	YES	0	0	0
360	NO	REDACTED	REDACTED	REDACTED	REDACTED	REDACTED	REDACTED	REDACTED	REDACTED	REDACTED					REDACTED	REDACTED	F	50-59	None	No	2	1	3	2	1	0	3	0	0	0	No	3	3	Allows you to build savings	0	0	0	0	0	0	0	0	0	0	Household head	YES	3	0	0
361	NO	REDACTED	REDACTED	REDACTED	REDACTED	REDACTED	REDACTED	REDACTED	REDACTED	REDACTED	M	50-59	Vocational	Yes	REDACTED	REDACTED					4	0	1	0	0	0	1	0	0	0	Yes	3	3	Only just meets expenses	0	0	0	0	0	1	1	1	1	0	Household head	YES	4	0	0
362	NO	REDACTED	REDACTED	REDACTED	REDACTED	REDACTED	REDACTED	REDACTED	REDACTED	REDACTED	F	60<	None	No	REDACTED	REDACTED					1	0	4	0	1	0	0	0	0	0	Yes	3	0	Allows you to build savings	0	0	0	0	0	0	0	0	0	0	Household head	YES	2	0	0
363	NO	REDACTED	REDACTED	REDACTED	REDACTED	REDACTED	REDACTED	REDACTED	REDACTED	REDACTED					REDACTED	REDACTED	F	40-49	JC	Yes	1	1	4	1	0	0	2	0	0	0	Yes	3	0	Allows you to build savings	0	0	0	1	0	1	0	1	1	0	Family member living here	YES	15	10	0
364	NO	REDACTED	REDACTED	REDACTED	REDACTED	REDACTED	REDACTED	REDACTED	REDACTED	REDACTED	F	60<	Primary	Yes	REDACTED	REDACTED					3	1	5	1	0	0	2	0	0	0	Yes	3	3	Allows you to build savings	0	0	0	1	0	1	0	1	1	0	Household head	YES	3	0	30
365	NO	REDACTED	REDACTED	REDACTED	REDACTED	REDACTED	REDACTED	REDACTED	REDACTED	REDACTED	F	60<	None	No	REDACTED	REDACTED					6	4	3	1	2	0	0	0	0	0	Yes	3	3	Allows you to build savings	1	0	0	0	0	0	0	0	0	0	Household head	YES	16	10	0
366	NO	REDACTED	REDACTED	REDACTED	REDACTED	REDACTED	REDACTED	REDACTED	REDACTED	REDACTED	F	<30	Form 4-5 (senior)	Yes	REDACTED	REDACTED					5	2	3	1	0	2	3	0	0	0	Yes	3	3	Allows you to build savings	0	0	0	0	0	0	1	0	1	0	Household head	YES	46	0	0
367	NO	REDACTED	REDACTED	REDACTED	REDACTED	REDACTED	REDACTED	REDACTED	REDACTED	REDACTED	M	60<	None	No	REDACTED	REDACTED					6	3	5	1	0	2	0	0	0	0	Yes	2	2	Only just meets expenses	1	0	0	0	1	1	1	1	1	0	Household head	YES	9	2	0
368	NO	REDACTED	REDACTED	REDACTED	REDACTED	REDACTED	REDACTED	REDACTED	REDACTED	REDACTED	F	30-39	JC	Yes	REDACTED	REDACTED					4	1	0	1	2	0	0	0	0	0	Yes	3	3	Is insufficient so you need to borrow to meet expenses	1	0	0	0	0	0	0	0	1	0	Household head	YES	17	0	0
369	NO	REDACTED	REDACTED	REDACTED	REDACTED	REDACTED	REDACTED	REDACTED	REDACTED	REDACTED	F	30-39	JC	Yes	REDACTED	REDACTED					4	1	0	1	2	3	0	0	0	0	Yes	2	3	Allows you to build savings	0	0	0	0	0	0	0	1	1	0	Household head	YES	14	4	0
370	NO	REDACTED	REDACTED	REDACTED	REDACTED	REDACTED	REDACTED	REDACTED	REDACTED	REDACTED	F	30-39	Form 4-5 (senior)	Yes	REDACTED	REDACTED					6	1	2	2	1	0	0	0	0	0	No	3	3	Only just meets expenses	0	0	0	1	0	1	1	1	1	1	Household head	YES	90	30	4
371	NO	REDACTED	REDACTED	REDACTED	REDACTED	REDACTED	REDACTED	REDACTED	REDACTED	REDACTED	F	<30	JC	Yes	REDACTED	REDACTED					4	2	0	0	1	0	0	0	0	0	Yes	3	3	Only just meets expenses	0	0	0	0	0	1	1	1	1	0	Not Applicable	NO	0	0	0
372	NO	REDACTED	REDACTED	REDACTED	REDACTED	REDACTED	REDACTED	REDACTED	REDACTED	REDACTED	F	<30	JC	Yes	REDACTED	REDACTED					18	2	3	2	1	0	0	3	0	0	Yes	1	2	Is insufficient so you need to borrow to meet expenses	1	0	0	0	0	0	1	0	0	0	Household head	YES	17	0	0
373	NO	REDACTED	REDACTED	REDACTED	REDACTED	REDACTED	REDACTED	REDACTED	REDACTED	REDACTED	F	60<	None	No	REDACTED	REDACTED					3	3	3	1	0	0	0	0	0	0	Yes	2	0	Allows you to build savings	0	0	0	0	0	0	1	0	1	0	Household head	YES	12	0	0
374	NO	REDACTED	REDACTED	REDACTED	REDACTED	REDACTED	REDACTED	REDACTED	REDACTED	REDACTED					REDACTED	REDACTED	F	50-59	None	Yes	6	2	4	1	2	3	0	0	0	0	Yes	2	3	Only just meets expenses	0	0	0	1	0	0	0	0	0	0	Not Applicable	NO	0	0	0
375	NO	REDACTED	REDACTED	REDACTED	REDACTED	REDACTED	REDACTED	REDACTED	REDACTED	REDACTED					REDACTED	REDACTED	M	60<	Primary	Yes	6	2	4	2	1	0	0	3	0	0	Yes	2	3	Is insufficient so you need to borrow to meet expenses	1	0	0	1	0	0	1	1	1	0	Household head	YES	3	0	0
376	NO	REDACTED	REDACTED	REDACTED	REDACTED	REDACTED	REDACTED	REDACTED	REDACTED	REDACTED	F	<30	Form 4-5 (senior)	Yes	REDACTED	REDACTED					7	1	0	1	0	0	0	0	0	0	Yes	2	3	Only just meets expenses	1	0	0	0	0	1	1	1	1	0	Household head	YES	24	6	0
377	NO	REDACTED	REDACTED	REDACTED	REDACTED	REDACTED	REDACTED	REDACTED	REDACTED	REDACTED					REDACTED	REDACTED	M	50-59	None	No	1	1	6	3	0	0	1	2	0	0	Yes	3	0	Is insufficient so you need to use savings to meet expenses	0	0	0	1	0	0	1	0	1	0	Not Applicable	NO	0	0	0
378	NO	REDACTED	REDACTED	REDACTED	REDACTED	REDACTED	REDACTED	REDACTED	REDACTED	REDACTED					REDACTED	REDACTED	F	50-59	Primary	Yes	3	3	1	2	0	1	0	0	0	0	Yes	1	0	is insufficient so you need to borrow to meet expenses	0	0	0	1	0	0	0	0	1	0	Household head	YES	12	0	0
379	NO	REDACTED	REDACTED	REDACTED	REDACTED	REDACTED	REDACTED	REDACTED	REDACTED	REDACTED					REDACTED	REDACTED	F	60<	None	Yes	7	3	1	2	0	0	0	1	0	0	Yes	2	3	Is insufficient so you need to borrow to meet expenses	0	0	0	0	0	1	0	0	1	0	Household head	YES	10	0	0
380	NO	REDACTED	REDACTED	REDACTED	REDACTED	REDACTED	REDACTED	REDACTED	REDACTED	REDACTED					REDACTED	REDACTED	M	50-59	None	Yes	4	1	7	0	0	0	0	1	0	0	Yes	2	2	Is insufficient so you need to borrow to meet expenses	1	0	0	0	0	1	1	1	1	0	Not Applicable	NO	0	0	0
381	NO	REDACTED	REDACTED	REDACTED	REDACTED	REDACTED	REDACTED	REDACTED	REDACTED	REDACTED					REDACTED	REDACTED	M	60<	None	Yes	4	1	3	0	1	0	0	0	0	0	Yes	2	2	Is insufficient so you need to borrow to meet expenses	0	0	0	1	1	1	1	1	1	1	Not Applicable	NO	0	0	0
382	NO	REDACTED	REDACTED	REDACTED	REDACTED	REDACTED	REDACTED	REDACTED	REDACTED	REDACTED					REDACTED	REDACTED	F	30-39	Form 4-5 (senior)	Yes	6	2	0	2	1	0	0	0	0	0	Yes	2	3	Is insufficient so you need to borrow to meet expenses	1	0	1	0	1	0	0	1	1	1	Household head	YES	17	10	8
383	NO	REDACTED	REDACTED	REDACTED	REDACTED	REDACTED	REDACTED	REDACTED	REDACTED	REDACTED					REDACTED	REDACTED	F	60<	Primary	Yes	2	2	9	0	0	0	2	1	0	0	Yes	2	0	Is insufficient so you need to borrow to meet expenses	1	0	0	1	0	0	1	0	1	0	Not Applicable	NO	0	0	0
384	NO	REDACTED	REDACTED	REDACTED	REDACTED	REDACTED	REDACTED	REDACTED	REDACTED	REDACTED					REDACTED	REDACTED	F	60<	None	Yes	3	1	3	2	0	1	0	1	0	0	Yes	2	2	Only just meets expenses	1	0	0	1	0	1	0	1	1	0	Household head	YES	10	4	0
385	NO	REDACTED	REDACTED	REDACTED	REDACTED	REDACTED	REDACTED	REDACTED	REDACTED	REDACTED					REDACTED	REDACTED	F	30-39	JC	Yes	6	0	0	0	0	0	1	0	0	0	Yes	1	3	Only just meets expenses	0	0	0	1	0	0	0	0	1	0	Not Applicable	NO	0	0	0
386	NO	REDACTED	REDACTED	REDACTED	REDACTED	REDACTED	REDACTED	REDACTED	REDACTED	REDACTED					REDACTED	REDACTED	F	60<	None	No	11	7	6	1	0	0	0	0	0	0	Yes	2	2	Is insufficient so you need to borrow to meet expenses	1	0	0	1	0	0	0	1	0	0	Household head	YES	20	5	10
387	NO	REDACTED	REDACTED	REDACTED	REDACTED	REDACTED	REDACTED	REDACTED	REDACTED	REDACTED	F	<30	JC	Yes	REDACTED	REDACTED					4	1	10	0	1	0	0	0	0	0	Yes	2	3	Is insufficient so you need to borrow to meet expenses	1	0	0	0	0	0	0	0	1	0	Not Applicable	NO	0	0	0
388	NO	REDACTED	REDACTED	REDACTED	REDACTED	REDACTED	REDACTED	REDACTED	REDACTED	REDACTED					REDACTED	REDACTED	F	60<	None	Yes	7	3	2	1	0	0	0	0	0	0	Yes	2	2	Is insufficient so you need to borrow to meet expenses	1	0	0	1	0	1	0	1	1	0	Household head	YES	7	2	10
389	NO	REDACTED	REDACTED	REDACTED	REDACTED	REDACTED	REDACTED	REDACTED	REDACTED	REDACTED					REDACTED	REDACTED	F	60<	None	Yes	9	4	7	0	0	0	0	1	0	0	Yes	1	3	is insufficient so you need to borrow to meet expenses	1	0	0	0	0	0	0	0	1	0	Household head	YES	8	0	8
390	NO	REDACTED	REDACTED	REDACTED	REDACTED	REDACTED	REDACTED	REDACTED	REDACTED	REDACTED					REDACTED	REDACTED	F	60<	None	Yes	10	3	1	2	0	0	0	1	0	0	Yes	1	2	Is insufficient so you need to borrow to meet expenses	0	0	0	0	0	0	0	0	0	0	Not Applicable	NO	0	0	0
391	NO	REDACTED	REDACTED	REDACTED	REDACTED	REDACTED	REDACTED	REDACTED	REDACTED	REDACTED					REDACTED	REDACTED	F	60<	None	No	6	1	5	0	0	0	1	0	0	0	Yes	2	0	Is insufficient so you need to borrow to meet expenses	0	0	0	1	0	1	0	0	1	0	Household head	YES	2	0	0
392	NO	REDACTED	REDACTED	REDACTED	REDACTED	REDACTED	REDACTED	REDACTED	REDACTED	REDACTED	F	60<	None	No	REDACTED	REDACTED					3	2	9	0	0	0	0	1	0	0	Yes	3	3	Only just meets expenses	0	0	0	1	0	0	1	0	1	0	Not Applicable	NO	0	0	0
393	NO	REDACTED	REDACTED	REDACTED	REDACTED	REDACTED	REDACTED	REDACTED	REDACTED	REDACTED	F	40-49	Primary	Yes	REDACTED	REDACTED					2	1	2	0	1	0	0	0	0	0	Yes	1	1	Only just meets expenses	0	0	0	0	0	0	0	1	1	0	Not Applicable	NO	0	0	0
394	NO	REDACTED	REDACTED	REDACTED	REDACTED	REDACTED	REDACTED	REDACTED	REDACTED	REDACTED					REDACTED	REDACTED	M	60<	None	No	4	1	6	0	0	0	0	1	0	0	Yes	1	1	Only just meets expenses	0	0	0	0	0	0	1	0	1	0	Not Applicable	NO	0	0	0
395	NO	REDACTED	REDACTED	REDACTED	REDACTED	REDACTED	REDACTED	REDACTED	REDACTED	REDACTED	F	<30	Tertiary	Yes	REDACTED	REDACTED					7	2	8	1	0	0	2	0	0	0	Yes	2	2	Is insufficient so you need to borrow to meet expenses	0	0	0	0	0	0	0	0	1	0	Not Applicable	NO	0	0	0
396	NO	REDACTED	REDACTED	REDACTED	REDACTED	REDACTED	REDACTED	REDACTED	REDACTED	REDACTED	F	60<	None	No	REDACTED	REDACTED					3	2	4	1	0	0	0	1	0	0	Yes	2	2	Only just meets expenses	1	0	0	0	0	0	0	0	1	0	Not Applicable	NO	0	0	0
397	NO	REDACTED	REDACTED	REDACTED	REDACTED	REDACTED	REDACTED	REDACTED	REDACTED	REDACTED	F	50-59	None	No	REDACTED	REDACTED					8	0	1	0	1	0	0	0	0	0	Yes	1	1	Is insufficient so you need to borrow to meet expenses	0	0	0	0	0	0	0	0	0	0	Not Applicable	NO	0	0	0
398	NO	REDACTED	REDACTED	REDACTED	REDACTED	REDACTED	REDACTED	REDACTED	REDACTED	REDACTED					REDACTED	REDACTED	M	40-49	Primary	Yes	4	1	4	0	1	0	0	0	0	0	Yes	1	1	Only just meets expenses	0	0	0	0	0	0	1	0	1	0	Not Applicable	NO	0	0	0
399	NO	REDACTED	REDACTED	REDACTED	REDACTED	REDACTED	REDACTED	REDACTED	REDACTED	REDACTED					REDACTED	REDACTED	F	60<	JC	Yes	5	1	5	0	0	0	1	0	0	0	Yes	2	3	Only just meets expenses	0	0	0	0	0	0	0	0	1	0	Household head	YES	25	0	15
400	NO	REDACTED	REDACTED	REDACTED	REDACTED	REDACTED	REDACTED	REDACTED	REDACTED	REDACTED	F	50-59	JC	Yes	REDACTED	REDACTED					3	2	4	1	0	0	0	0	0	0	No	3	3	Only just meets expenses	1	0	0	0	0	0	0	0	1	0	Not Applicable	YES	0	0	28
401	NO	REDACTED	REDACTED	REDACTED	REDACTED	REDACTED	REDACTED	REDACTED	REDACTED	REDACTED	F	30-39	Primary	Yes	REDACTED	REDACTED					3	0	7	0	1	0	0	0	0	0	No	3	3	Only just meets expenses	0	0	0	0	0	0	0	0	1	0	Not Applicable	NO	0	0	0
402	NO	REDACTED	REDACTED	REDACTED	REDACTED	REDACTED	REDACTED	REDACTED	REDACTED	REDACTED	F	60<	None	No	REDACTED	REDACTED					3	1	7	0	0	0	2	1	0	0	Yes	1	1	Only just meets expenses	0	0	0	0	0	0	0	0	0	0	Not Applicable	NO	0	0	0
403	No	REDACTED	REDACTED	REDACTED	REDACTED	REDACTED	REDACTED	REDACTED	REDACTED	REDACTED	F	<30	JC	Yes	REDACTED	REDACTED					7	1	5	2	1	0	3	0	0	0	Yes	3	4	Is insufficient so you need to borrow to meet expenses	1	0	0	1	0	0	1	0	1	1	Not Applicable	YES	32	0	10
404	No	REDACTED	REDACTED	REDACTED	REDACTED	REDACTED	REDACTED	REDACTED	REDACTED	REDACTED					REDACTED	REDACTED	F	60<	None	No	13	0	2	0	0	0	0	1	0	0	Yes	2	3	Only just meets expenses	0	0	0	0	0	0	1	0	1	0	Not Applicable	NO	0	0	0
405	No	REDACTED	REDACTED	REDACTED	REDACTED	REDACTED	REDACTED	REDACTED	REDACTED	REDACTED	F	60<	Primary	No	REDACTED	REDACTED					13	0	1	0	0	0	0	0	1	0	Yes	1	2	Is insufficient so you need to borrow to meet expenses	0	0	0	0	0	0	1	0	1	0	Not Applicable	NO	0	0	0
406	No	REDACTED	REDACTED	REDACTED	REDACTED	REDACTED	REDACTED	REDACTED	REDACTED	REDACTED					REDACTED	REDACTED	F	60<	None	No	7	1	4	0	0	0	0	0	1	0	Yes	2	3	Is insufficient so you need to borrow to meet expenses	0	0	0	0	0	0	1	1	1	0	Household head	YES	5	3	0
407	NO	REDACTED	REDACTED	REDACTED	REDACTED	REDACTED	REDACTED	REDACTED	REDACTED	REDACTED	M	<30	JC	Yes	REDACTED	REDACTED					7	0	0	0	0	0	0	0	1	0	Yes	3	3	Is insufficient so you need to borrow to meet expenses	1	0	0	0	0	0	0	1	1	0	Household head	YES	20	0	0
408	No	REDACTED	REDACTED	REDACTED	REDACTED	REDACTED	REDACTED	REDACTED	REDACTED	REDACTED					REDACTED	REDACTED	F	30-39	Primary	Yes	7	2	1	0	3	1	0	0	2	0	Yes	1	1	Is insufficient so you need to borrow to meet expenses	0	0	0	1	0	0	0	0	1	0	Household head	YES	16	0	0
409	No	REDACTED	REDACTED	REDACTED	REDACTED	REDACTED	REDACTED	REDACTED	REDACTED	REDACTED					REDACTED	REDACTED	F	60<	Primary	Yes	2	2	5	0	0	1	0	0	0	0	Yes	1	0	Is insufficient so you need to borrow to meet expenses	0	0	0	1	0	0	1	0	1	0	Household head	YES	15	0	0
410	No	REDACTED	REDACTED	REDACTED	REDACTED	REDACTED	REDACTED	REDACTED	REDACTED	REDACTED					REDACTED	REDACTED	F	50-59	Primary	Yes	4	0	0	0	1	0	0	0	0	0	Yes	1	2	Is insufficient so you need to borrow to meet expenses	0	0	0	0	0	0	0	0	0	0	Not Applicable	NO	0	0	0
411	No	REDACTED	REDACTED	REDACTED	REDACTED	REDACTED	REDACTED	REDACTED	REDACTED	REDACTED					REDACTED	REDACTED	F	60<	None	No	5	2	1	0	0	0	0	1	0	0	Yes	1	1	Is insufficient so you need to borrow to meet expenses	1	0	0	0	0	0	1	0	1	1	Not Applicable	NO	0	0	0
412	No	REDACTED	REDACTED	REDACTED	REDACTED	REDACTED	REDACTED	REDACTED	REDACTED	REDACTED					REDACTED	REDACTED	F	40-49	Tertiary	Yes	1	1	1	1	0	0	0	0	0	0	Yes	2	0	Only just meets expenses	0	0	0	0	0	0	1	0	1	0	Not Applicable	NO	0	0	0
413	No	REDACTED	REDACTED	REDACTED	REDACTED	REDACTED	REDACTED	REDACTED	REDACTED	REDACTED	M	<30	Primary	Yes	REDACTED	REDACTED					2	1	1	1	0	0	0	0	0	0	Yes	2	2	Is insufficient so you need to borrow to meet expenses	1	0	0	0	0	0	1	0	0	0	Family member living elsewhere	YES	14	4	0
414	No	REDACTED	REDACTED	REDACTED	REDACTED	REDACTED	REDACTED	REDACTED	REDACTED	REDACTED	F	30-39	Form 4-5 (senior)	Yes	REDACTED	REDACTED					5	0	5	1	0	0	0	0	0	0	No	3	3	Only just meets expenses	0	0	0	0	0	0	0	0	1	1	Household head	YES	27	7	0
415	No	REDACTED	REDACTED	REDACTED	REDACTED	REDACTED	REDACTED	REDACTED	REDACTED	REDACTED	F	40-49	JC	Yes	REDACTED	REDACTED					3	0	5	0	1	0	0	0	0	0	Yes	1	1	Only just meets expenses	0	0	0	0	0	0	1	0	0	0	Household head	YES	10	0	0
416	No	REDACTED	REDACTED	REDACTED	REDACTED	REDACTED	REDACTED	REDACTED	REDACTED	REDACTED	M	50-59	Primary	No	REDACTED	REDACTED					1	0	5	0	1	0	0	0	0	0	Yes	1	1	is insufficient so you need to borrow to meet expenses	0	0	0	1	0	1	1	1	1	0	Not Applicable	NO	0	0	0
417	No	REDACTED	REDACTED	REDACTED	REDACTED	REDACTED	REDACTED	REDACTED	REDACTED	REDACTED	F	30-39	JC	Yes	REDACTED	REDACTED					3	0	9	0	0	1	0	0	0	0	Yes	3	3	Only just meets expenses	0	0	0	0	0	1	1	1	1	0	Not Applicable	NO	0	0	0
418	No	REDACTED	REDACTED	REDACTED	REDACTED	REDACTED	REDACTED	REDACTED	REDACTED	REDACTED	F	40-49	JC	Yes	REDACTED	REDACTED					5	0	2	0	0	1	0	0	0	0	Yes	2	2	Only just meets expenses	0	0	0	1	0	1	1	1	1	1	Not Applicable	NO	0	0	0
419	No	REDACTED	REDACTED	REDACTED	REDACTED	REDACTED	REDACTED	REDACTED	REDACTED	REDACTED	F	60<	Primary	No	REDACTED	REDACTED					5	1	0	0	0	0	1	2	0	0	Yes	2	2	Allows you to build savings	0	0	0	0	0	1	0	1	1	0	Not Applicable	NO	0	0	0
420	No	REDACTED	REDACTED	REDACTED	REDACTED	REDACTED	REDACTED	REDACTED	REDACTED	REDACTED	F	50-59	Primary	Yes	REDACTED	REDACTED					7	0	2	0	0	0	2	1	0	0	No	2	2	Allows you to build savings	0	0	0	0	0	0	0	0	1	1	Not Applicable	NO	0	0	0
421	No	REDACTED	REDACTED	REDACTED	REDACTED	REDACTED	REDACTED	REDACTED	REDACTED	REDACTED	F	30-39	JC	Yes	REDACTED	REDACTED					8	2	6	0	0	2	0	1	0	0	Yes	2	2	Only just meets expenses	0	0	0	1	0	1	1	0	1	0	Not Applicable	NO	0	0	0
422	No	REDACTED	REDACTED	REDACTED	REDACTED	REDACTED	REDACTED	REDACTED	REDACTED	REDACTED	F	40-49	Primary	Yes	REDACTED	REDACTED					7	0	2	0	0	1	0	0	0	0	Yes	1	2	Allows you to build savings	0	0	0	0	0	1	0	1	1	0	Not Applicable	NO	0	0	0
423	No	REDACTED	REDACTED	REDACTED	REDACTED	REDACTED	REDACTED	REDACTED	REDACTED	REDACTED					REDACTED	REDACTED	M	60<	Primary	Yes	9	2	12	0	1	0	0	0	0	0	Yes	1	1	Only just meets expenses	0	0	0	1	0	0	0	0	0	0	Household head	YES	10	0	0
424	No	REDACTED	REDACTED	REDACTED	REDACTED	REDACTED	REDACTED	REDACTED	REDACTED	REDACTED	F	<30	JC	Yes	REDACTED	REDACTED					6	0	7	0	1	0	0	0	0	0	Yes	2	2	Only just meets expenses	0	0	0	0	0	1	1	1	1	0	Not Applicable	NO	0	0	0
425	No	REDACTED	REDACTED	REDACTED	REDACTED	REDACTED	REDACTED	REDACTED	REDACTED	REDACTED					REDACTED	REDACTED	M	50-59	Primary	Yes	9	0	4	0	0	0	2	1	0	0	Yes	2	2	Is insufficient so you need to borrow to meet expenses	0	0	0	1	0	0	0	0	1	0	Not Applicable	NO	0	0	0
426	NO	REDACTED	REDACTED	REDACTED	REDACTED	REDACTED	REDACTED	REDACTED	REDACTED	REDACTED					REDACTED	REDACTED	F	40-49	None	Yes	5	0	0	0	0	1	0	0	0	0	No	3	3	Is insufficient so you need to borrow to meet expenses	0	0	0	1	0	1	1	1	1	0	Not Applicable	NO	0	0	0
427	NO	REDACTED	REDACTED	REDACTED	REDACTED	REDACTED	REDACTED	REDACTED	REDACTED	REDACTED					REDACTED	REDACTED	F	50-59	Primary	No	8	0	1	0	2	0	0	1	0	0	Yes	2	2	Only just meets expenses	0	0	0	1	0	1	1	0	1	0	Not Applicable	NO	0	0	0
428	NO	REDACTED	REDACTED	REDACTED	REDACTED	REDACTED	REDACTED	REDACTED	REDACTED	REDACTED					REDACTED	REDACTED	F	30-39	JC	Yes	4	1	3	0	0	1	0	0	0	0	Yes	3	3	Only just meets expenses	0	0	0	0	0	0	0	0	1	0	Not Applicable	NO	0	0	0
429	NO	REDACTED	REDACTED	REDACTED	REDACTED	REDACTED	REDACTED	REDACTED	REDACTED	REDACTED					REDACTED	REDACTED	M	30-39	Tertiary	Yes	6	1	0	0	0	0	1	0	0	0	No	2	2	Only just meets expenses	1	0	0	0	0	0	0	0	1	0	Not Applicable	NO	0	0	0
430	NO	REDACTED	REDACTED	REDACTED	REDACTED	REDACTED	REDACTED	REDACTED	REDACTED	REDACTED					REDACTED	REDACTED	F	<30	Vocational	Yes	7	3	7	3	0	2	1	0	0	0	Yes	3	3	Only just meets expenses	1	0	0	1	0	1	1	1	1	1	Household head	YES	12	0	0
431	NO	REDACTED	REDACTED	REDACTED	REDACTED	REDACTED	REDACTED	REDACTED	REDACTED	REDACTED	M	60<	Primary	Yes	REDACTED	REDACTED					13	3	13	0	1	2	3	0	0	0	No	3	3	Allows you to build savings	0	0	0	1	0	1	1	1	1	1	Household head	YES	96	20	0
432	NO	REDACTED	REDACTED	REDACTED	REDACTED	REDACTED	REDACTED	REDACTED	REDACTED	REDACTED	F	50-59	JC	Yes	REDACTED	REDACTED					7	1	10	1	1	0	2	0	0	0	Yes	3	3	Is insufficient so you need to borrow to meet expenses	0	0	0	1	0	1	1	1	1	0	Household head	YES	26	0	20
433	NO	REDACTED	REDACTED	REDACTED	REDACTED	REDACTED	REDACTED	REDACTED	REDACTED	REDACTED	F	40-49	Primary	Yes	REDACTED	REDACTED					6	0	6	0	1	0	2	0	0	0	Yes	3	3	Is insufficient so you need to borrow to meet expenses	0	0	0	0	0	1	1	1	1	0	Not Applicable	NO	0	0	0
434	NO	REDACTED	REDACTED	REDACTED	REDACTED	REDACTED	REDACTED	REDACTED	REDACTED	REDACTED					REDACTED	REDACTED	F	<30	Primary	Yes	9	0	5	0	1	0	0	0	0	0	No	3	3	Allows you to build savings	0	0	1	0	0	1	1	1	1	0	Not Applicable	NO	0	0	0
435	NO	REDACTED	REDACTED	REDACTED	REDACTED	REDACTED	REDACTED	REDACTED	REDACTED	REDACTED					REDACTED	REDACTED	F	40-49	JC	Yes	6	0	6	2	3	1	0	4	0	0	No	3	3	Allows you to build savings	1	1	0	1	0	1	0	1	1	0	Family member living here	YES	35	0	30
436	NO	REDACTED	REDACTED	REDACTED	REDACTED	REDACTED	REDACTED	REDACTED	REDACTED	REDACTED	M	50-59	None	Yes	REDACTED	REDACTED					5	0	5	0	1	0	0	0	0	0	Yes	3	3	Only just meets expenses	0	0	0	0	0	1	0	1	1	1	Not Applicable	NO	0	0	0
437	NO	REDACTED	REDACTED	REDACTED	REDACTED	REDACTED	REDACTED	REDACTED	REDACTED	REDACTED	F	60<	Primary	Yes	REDACTED	REDACTED					7	0	7	0	0	0	1	0	0	0	Yes	2	2	Only just meets expenses	0	0	0	0	0	1	1	1	1	1	Not Applicable	NO	0	0	0
438	NO	REDACTED	REDACTED	REDACTED	REDACTED	REDACTED	REDACTED	REDACTED	REDACTED	REDACTED	F	<30	Form 4-5 (senior)	Yes	REDACTED	REDACTED					12	2	10	2	0	0	3	1	0	0	Yes	1	1	Allows you to build savings	1	0	0	1	0	0	1	0	1	0	Not Applicable	NO	0	0	0
439	NO	REDACTED	REDACTED	REDACTED	REDACTED	REDACTED	REDACTED	REDACTED	REDACTED	REDACTED	F	30-39	Form 4-5 (senior)	Yes	REDACTED	REDACTED					6	1	1	0	1	0	0	0	0	0	Yes	1	1	Allows you to build savings	0	0	0	0	0	0	1	1	1	1	Not Applicable	NO	0	0	0
440	NO	REDACTED	REDACTED	REDACTED	REDACTED	REDACTED	REDACTED	REDACTED	REDACTED	REDACTED	F	<30	JC	Yes	REDACTED	REDACTED					8	2	2	0	2	1	0	0	0	0	No	2	2	Allows you to build savings	0	0	0	1	1	1	1	1	1	0	Not Applicable	NO	0	0	0
441	NO	REDACTED	REDACTED	REDACTED	REDACTED	REDACTED	REDACTED	REDACTED	REDACTED	REDACTED	F	30-39	JC	Yes	REDACTED	REDACTED					7	1	2	2	3	1	4	5	0	0	Yes	2	2	Only just meets expenses	1	0	0	1	0	1	1	0	1	0	Household head	YES	0	0	0
442	NO	REDACTED	REDACTED	REDACTED	REDACTED	REDACTED	REDACTED	REDACTED	REDACTED	REDACTED	M	<30	JC	Yes	REDACTED	REDACTED					8	3	0	0	1	0	0	0	0	0	Yes	1	1	Only just meets expenses	0	1	0	0	0	1	0	1	1	0	Not Applicable	NO	0	0	0
443	NO	REDACTED	REDACTED	REDACTED	REDACTED	REDACTED	REDACTED	REDACTED	REDACTED	REDACTED	F	40-49	JC	Yes	REDACTED	REDACTED					7	1	0	0	1	0	0	0	0	0	Yes	2	2	Only just meets expenses	0	0	0	1	0	1	1	1	1	0	Not Applicable	NO	0	0	0
444	NO	REDACTED	REDACTED	REDACTED	REDACTED	REDACTED	REDACTED	REDACTED	REDACTED	REDACTED	F	50-59	Primary	Yes	REDACTED	REDACTED					11	0	3	0	0	1	0	0	0	0	Yes	2	2	Only just meets expenses	0	0	0	0	0	1	1	1	1	1	Not Applicable	NO	0	0	0
445	NO	REDACTED	REDACTED	REDACTED	REDACTED	REDACTED	REDACTED	REDACTED	REDACTED	REDACTED	F	30-39	JC	Yes	REDACTED	REDACTED					3	0	1	0	1	0	0	0	0	0	Yes	2	2	Only just meets expenses	0	0	0	0	0	1	1	1	1	0	Not Applicable	NO	0	0	0
446	NO	REDACTED	REDACTED	REDACTED	REDACTED	REDACTED	REDACTED	REDACTED	REDACTED	REDACTED	F	40-49	JC	Yes	REDACTED	REDACTED					5	1	10	0	1	0	0	0	0	0	Yes	2	2	Only just meets expenses	0	0	0	1	1	1	1	1	1	0	Not Applicable	NO	0	0	0
447	NO	REDACTED	REDACTED	REDACTED	REDACTED	REDACTED	REDACTED	REDACTED	REDACTED	REDACTED	F	<30	Form 4-5 (senior)	Yes	REDACTED	REDACTED					6	0	10	0	1	0	0	2	0	0	Yes	2	2	Allows you to build savings	0	0	0	0	0	0	1	0	1	1	Not Applicable	NO	0	0	0
448	NO	REDACTED	REDACTED	REDACTED	REDACTED	REDACTED	REDACTED	REDACTED	REDACTED	REDACTED					REDACTED	REDACTED	F	60<	Primary	Yes	3	0	1	0	0	0	2	1	0	0	No	3	3	Allows you to build savings	0	0	0	0	0	1	1	1	1	1	Household head	YES	0	0	2
449	NO	REDACTED	REDACTED	REDACTED	REDACTED	REDACTED	REDACTED	REDACTED	REDACTED	REDACTED	M	30-39	JC	Yes	REDACTED	REDACTED					3	1	3	0	1	0	0	2	0	0	Yes	1	1	Only just meets expenses	0	1	0	0	0	0	1	0	1	0	Not Applicable	NO	0	0	0
450	NO	REDACTED	REDACTED	REDACTED	REDACTED	REDACTED	REDACTED	REDACTED	REDACTED	REDACTED	F	<30	Tertiary	Yes	REDACTED	REDACTED					8	1	0	0	0	1	0	0	0	0	No	2	2	Allows you to build savings	0	0	0	1	1	1	1	1	1	0	Not Applicable	NO	0	0	0
451	NO	REDACTED	REDACTED	REDACTED	REDACTED	REDACTED	REDACTED	REDACTED	REDACTED	REDACTED	F	<30	JC	Yes	REDACTED	REDACTED					5	0	3	0	1	0	0	0	0	0	No	2	2	Allows you to build savings	1	0	0	1	0	1	1	1	1	0	Not Applicable	NO	0	0	0
452	NO	REDACTED	REDACTED	REDACTED	REDACTED	REDACTED	REDACTED	REDACTED	REDACTED	REDACTED	Household head	Household head	Household head	Household head	REDACTED	REDACTED	F	30-39	JC	Yes	9	3	0	1	0	3	0	2	0	0	Yes	1	1	Only just meets expenses	0	1	0	1	0	1	1	1	1	1	Household head	YES	58	2	0
453	NO	REDACTED	REDACTED	REDACTED	REDACTED	REDACTED	REDACTED	REDACTED	REDACTED	REDACTED	M	50-59	Form 4-5 (senior)	Yes	REDACTED	REDACTED	M	<30	None	Yes	3	1	5	1	0	0	0	0	0	0	No	1	0	Only just meets expenses	1	1	0	1	0	0	1	1	1	0	Family member living here/Unrelated employer	YES	12	0	0
454	NO	REDACTED	REDACTED	REDACTED	REDACTED	REDACTED	REDACTED	REDACTED	REDACTED	REDACTED	F	<30	None	Yes	REDACTED	REDACTED					2	2	11	0	1	0	0	1	1	1	Yes	3	3	Is insufficient so you need to borrow to meet expenses	0	0	0	0	0	0	0	0	1	0	0	NO	0	0	0
455	NO	REDACTED	REDACTED	REDACTED	REDACTED	REDACTED	REDACTED	REDACTED	REDACTED	REDACTED	F	60<	Primary	Yes	REDACTED	REDACTED					2	2	10	0	0	0	0	1	0	0	Yes	1	0	Is insufficient so you need to borrow to meet expenses	1	0	0	0	0	0	1	0	1	0	0	NO	0	0	0
456	NO	REDACTED	REDACTED	REDACTED	REDACTED	REDACTED	REDACTED	REDACTED	REDACTED	REDACTED	F	60<	Primary	Yes	REDACTED	REDACTED					3	2	9	0	0	0	0	1	0	0	Yes	3	3	Is insufficient so you need to borrow to meet expenses	1	0	0	0	0	0	0	0	1	0	Family member living elsewhere	YES	23	1	3
457	NO	REDACTED	REDACTED	REDACTED	REDACTED	REDACTED	REDACTED	REDACTED	REDACTED	REDACTED					REDACTED	REDACTED	M	50-59	Primary	Yes	1	1	6	0	0	2	0	1	0	0	No	3	3	Only just meets expenses	0	0	0	0	0	0	1	0	1	0	Household head	YES	13	0	0
458	NO	REDACTED	REDACTED	REDACTED	REDACTED	REDACTED	REDACTED	REDACTED	REDACTED	REDACTED					REDACTED	REDACTED	F	60<	Primary	Yes	5	2	7	1	0	0	0	2	0	0	Yes	1	1	Only just meets expenses	1	0	0	1	0	0	0	0	1	0	Household head	YES	19	0	0
459	NO	REDACTED	REDACTED	REDACTED	REDACTED	REDACTED	REDACTED	REDACTED	REDACTED	REDACTED					REDACTED	REDACTED	F	60<	Primary	Yes	5	2	7	1	0	0	0	2	0	0	Yes	1	1	Only just meets expenses	1	0	0	1	0	0	0	0	1	0	Household head	YES	19	0	0
460	NO	REDACTED	REDACTED	REDACTED	REDACTED	REDACTED	REDACTED	REDACTED	REDACTED	REDACTED					REDACTED	REDACTED	M	<30	JC	No	2	1	0	1	0	2	0	0	0	0	No	2	2	Allows you to build savings	0	0	0	1	0	0	1	0	0	1	Household head	YES	13	29	29
461	NO	REDACTED	REDACTED	REDACTED	REDACTED	REDACTED	REDACTED	REDACTED	REDACTED	REDACTED					REDACTED	REDACTED	M	30-39	JC	Yes	1	3	M	0	1	0	0	0	0	0	No	2		Only just meets expenses	1	0	0	0	0	0	0	0	1	0	Household head	YES	17	0	0
462	NO	REDACTED	REDACTED	REDACTED	REDACTED	REDACTED	REDACTED	REDACTED	REDACTED	REDACTED	M	50-59	Primary	Yes	REDACTED	REDACTED					2	2	2	1	0	0	0	0	0	0	Yes	3	3	Only just meets expenses	1	1	0	0	0	0	0	0	1	0	Household head	YES	10	0	2
463	NO	REDACTED	REDACTED	REDACTED	REDACTED	REDACTED	REDACTED	REDACTED	REDACTED	REDACTED					REDACTED	REDACTED	F	30-39	JC	Yes	4	0	0	0	0	0	0	0	0	0	Yes	2	2	Only just meets expenses	0	0	0	0	0	0	0	0	1	0	0	NO	0	0	0
464	NO	REDACTED	REDACTED	REDACTED	REDACTED	REDACTED	REDACTED	REDACTED	REDACTED	REDACTED					REDACTED	REDACTED	F	60<	Vocational	Yes	2	1	0	1	0	3	2	0	0	0	Yes	1	1	Allows you to build savings	0	0	0	1	1	1	1	1	1	0	0	NO	0	0	0
465	NO	REDACTED	REDACTED	REDACTED	REDACTED	REDACTED	REDACTED	REDACTED	REDACTED	REDACTED					REDACTED	REDACTED	M	40-49	Primary	Yes	3	0	2	0	1	0	0	0	0	0	Yes	2	2	Only just meets expenses	0	0	0	1	0	1	1	1	1	0	0	NO	0	0	0
466	NO	REDACTED	REDACTED	REDACTED	REDACTED	REDACTED	REDACTED	REDACTED	REDACTED	REDACTED					REDACTED	REDACTED	M	50-59	JC	No	3	1	0	0	1	0	0	0	0	0	No	2	2	Only just meets expenses	0	0	0	1	0	1	1	1	1	0	0	NO	0	0	0
467	NO	REDACTED	REDACTED	REDACTED	REDACTED	REDACTED	REDACTED	REDACTED	REDACTED	REDACTED					REDACTED	REDACTED	F	<30	JC	Yes	5	0	2	0	0	0	0	1	0	0	No	2	2	Only just meets expenses	0	0	0	0	0	1	1	1	1	0	0	NO	0	0	0
468	NO	REDACTED	REDACTED	REDACTED	REDACTED	REDACTED	REDACTED	REDACTED	REDACTED	REDACTED					REDACTED	REDACTED	F	<30	Form 4-5 (senior)	Yes	3	1	0	0	1	0	0	0	0	0	No	2	2	Allows you to build savings	0	0	0	1	0	1	1	1	1	0	0	NO	0	0	0
469	NO	REDACTED	REDACTED	REDACTED	REDACTED	REDACTED	REDACTED	REDACTED	REDACTED	REDACTED					REDACTED	REDACTED	F	<30	Form 4-5 (senior)	Yes	3	0	0	2	1	0	0	0	0	0	Yes	3	3	Allows you to build savings	0	0	0	1	0	1	1	1	1	0	0	NO	0	0	0
470	NO	REDACTED	REDACTED	REDACTED	REDACTED	REDACTED	REDACTED	REDACTED	REDACTED	REDACTED					REDACTED	REDACTED	F	60<	Primary	Yes	9	1	1	0	0	0	0	1	0	0	Yes	1	1	Only just meets expenses	1	0	0	1	0	0	0	0	0	0	0	NO	0	0	0
471	NO	REDACTED	REDACTED	REDACTED	REDACTED	REDACTED	REDACTED	REDACTED	REDACTED	REDACTED					REDACTED	REDACTED	F	40-49	JC	Yes	4	1	0	0	0	0	0	1	0	0	No	3	3	Allows you to build savings	0	1	0	1	0	1	1	1	1	0		YES	47	0	0
472	NO	REDACTED	REDACTED	REDACTED	REDACTED	REDACTED	REDACTED	REDACTED	REDACTED	REDACTED					REDACTED	REDACTED	F	<30	JC	Yes	3	1	1	0	1	2	3	0	0	0	Yes	3	3	Allows you to build savings	0	0	0	1	0	1	1	1	1	0	Household head	YES	30	0	0
473	NO	REDACTED	REDACTED	REDACTED	REDACTED	REDACTED	REDACTED	REDACTED	REDACTED	REDACTED					REDACTED	REDACTED	F	<30	Tertiary	Yes	7	0	0	0	1	0	0	0	0	0	No	3	3	Allows you to build savings	0	0	0	0	0	1	1	1	1	0	0	NO	0	0	0
474	NO	REDACTED	REDACTED	REDACTED	REDACTED	REDACTED	REDACTED	REDACTED	REDACTED	REDACTED					REDACTED	REDACTED	F	60<	Primary	Yes	3	1	3	0	0	1	2	0	0	0	Yes	2	2	Only just meets expenses	0	1	0	1	0	1	0	1	1	0	0	NO	0	0	0
475	NO	REDACTED	REDACTED	REDACTED	REDACTED	REDACTED	REDACTED	REDACTED	REDACTED	REDACTED					REDACTED	REDACTED	F	30-39	Form 4-5 (senior)	Yes	4	0	0	0	1	0	0	0	0	0	Yes	3	3	Only just meets expenses	0	0	0	0	0	1	0	1	1	0	0	NO	0	0	0
476	NO	REDACTED	REDACTED	REDACTED	REDACTED	REDACTED	REDACTED	REDACTED	REDACTED	REDACTED					REDACTED	REDACTED	M				7	2	1	1	0	0	0	1	0	0	Yes	1	1	Only just meets expenses	0	0	0	1	0	1	1	0	1	0	Household head	NO	0	0	0
477	NO	REDACTED	REDACTED	REDACTED	REDACTED	REDACTED	REDACTED	REDACTED	REDACTED	REDACTED					REDACTED	REDACTED	F	40-49	Tertiary	Yes	5	2	0	2	0	0	0	1	0	0	No	3	3	Only just meets expenses	0	0	0	0	0	1	1	1	1	0	0	NO	0	0	0
478	NO	REDACTED	REDACTED	REDACTED	REDACTED	REDACTED	REDACTED	REDACTED	REDACTED	REDACTED					REDACTED	REDACTED	M	<30	JC	No	2	0	0	0	0	1	0	0	0	0	Yes	2	2	Allows you to build savings	0	0	0	0	0	1	0	0	1	0	0	NO	0	0	0
479	NO	REDACTED	REDACTED	REDACTED	REDACTED	REDACTED	REDACTED	REDACTED	REDACTED	REDACTED					REDACTED	REDACTED	M	40-49	JC	Yes	4	1	0	0	1	0	0	0	0	0	Yes	3	3	Allows you to build savings	1	1	0	1	0	1	1	1	1	0	0	NO	0	0	0
480	NO	REDACTED	REDACTED	REDACTED	REDACTED	REDACTED	REDACTED	REDACTED	REDACTED	REDACTED					REDACTED	REDACTED	F		None	No	15	0	0	0	0	0	0	1	0	0	Yes	1	1	Only just meets expenses	0	0	0	0	0	0	0	0	1	0	0	NO	0	0	0
481	NO	REDACTED	REDACTED	REDACTED	REDACTED	REDACTED	REDACTED	REDACTED	REDACTED	REDACTED	M	40-49	JC	Yes	REDACTED	REDACTED	M	30-39	Form 4-5 (senior)	Yes	2	2	3	1	0	2	0	0	0	0	No	3	3	Allows you to build savings	0	1	0	1	0	1	1	1	1	0	Household head	YES	3	24	0
482	NO	REDACTED	REDACTED	REDACTED	REDACTED	REDACTED	REDACTED	REDACTED	REDACTED	REDACTED	F	30-39	Tertiary	Yes	REDACTED	REDACTED	F	30-39	Tertiary	Yes	4	0	2	0	1	2	0	0	0	0	Yes	1	2	Only just meets expenses	0	1	0	1	0	1	1	1	1	0	0	NO	0	0	0
483	NO	REDACTED	REDACTED	REDACTED	REDACTED	REDACTED	REDACTED	REDACTED	REDACTED	REDACTED					REDACTED	REDACTED	M	<30	Tertiary	Yes	9	4	8	1	0	2	0	0	0	0	Yes	2	3	Only just meets expenses	0	1	0	1	0	0	1	1	1	0	Household head	YES	20	16	0
484	NO	REDACTED	REDACTED	REDACTED	REDACTED	REDACTED	REDACTED	REDACTED	REDACTED	REDACTED	F	30-39	Primary	Yes	REDACTED	REDACTED					3	1	6	0	0	1	0	0	0	0	Yes	1	1	Only just meets expenses	0	0	0	0	0	0	0	0	0	0	0	NO	0	0	0
485	NO	REDACTED	REDACTED	REDACTED	REDACTED	REDACTED	REDACTED	REDACTED	REDACTED	REDACTED					REDACTED	REDACTED	F	30-39	Form 4-5 (senior)	Yes	6	0	3	0	1	0	0	0	0	0	No	3	3	Only just meets expenses	0	0	0	0	0	0	0	1	1	0	0	NO	0	0	0
486	NO	REDACTED	REDACTED	REDACTED	REDACTED	REDACTED	REDACTED	REDACTED	REDACTED	REDACTED	F	30-39	JC	Yes	REDACTED	REDACTED					7	0	2	0	0	0	0	1	0	0	Yes	1	1	Is insufficient so you need to borrow to meet expenses	0	0	0	0	0	0	0	0	0	0	0	NO	0	0	0
487	NO	REDACTED	REDACTED	REDACTED	REDACTED	REDACTED	REDACTED	REDACTED	REDACTED	REDACTED					REDACTED	REDACTED	F	30-39	JC	Yes	10	0	1	0	0	0	0	1	0	0	Yes	2	2	Only just meets expenses	0	0	0	0	0	0	1	1	0	0	0	NO	0	0	0
488	NO	REDACTED	REDACTED	REDACTED	REDACTED	REDACTED	REDACTED	REDACTED	REDACTED	REDACTED					REDACTED	REDACTED	F	<30	JC	Yes	5	0	0	0	0	0	0	1	0	0	Yes	2	2	Only just meets expenses	1	0	0	0	0	0	0	0	1	0	0	YES	0	0	0
489	NO	REDACTED	REDACTED	REDACTED	REDACTED	REDACTED	REDACTED	REDACTED	REDACTED	REDACTED					REDACTED	REDACTED	M	60<	None	Yes	1	0	5	0	0	0	0	1	0	0	No	2	2	Is insufficient so you need to borrow to meet expenses	1	0	0	1	0	0	1	0	1	0	0	YES	0	0	10
490	NO	REDACTED	REDACTED	REDACTED	REDACTED	REDACTED	REDACTED	REDACTED	REDACTED	REDACTED					REDACTED	REDACTED	F	40-49	Primary	Yes	5	0	6	0	0	0	0	0	0	0	Yes	1	1	Only just meets expenses	0	0	0	0	0	0	0	1	1	0	0	NO	0	0	0
491	NO	REDACTED	REDACTED	REDACTED	REDACTED	REDACTED	REDACTED	REDACTED	REDACTED	REDACTED					REDACTED	REDACTED	F	50-59	Primary	Yes	3	1	3	0	1	0	0	0	0	0	Yes	1	1	Only just meets expenses	0	0	0	1	0	1	0	1	1	0	Household head	YES	2	0	0
492	NO	REDACTED	REDACTED	REDACTED	REDACTED	REDACTED	REDACTED	REDACTED	REDACTED	REDACTED					REDACTED	REDACTED	F	50-59	None	Yes	4	1	3	0	0	0	0	0	0	0	Yes	1	1	Is insufficient so you need to borrow to meet expenses	0	0	0	0	0	0	0	0	0	0	0	NO	0	0	0
493	NO	REDACTED	REDACTED	REDACTED	REDACTED	REDACTED	REDACTED	REDACTED	REDACTED	REDACTED					REDACTED	REDACTED	F	60<	Primary	Yes	7	1	1	1	0	0	0	0	0	0	Yes	2	2	Is insufficient so you need to borrow to meet expenses	0	0	0	0	0	0	1	0	0	0	Household head	YES	12	12	0
494	NO	REDACTED	REDACTED	REDACTED	REDACTED	REDACTED	REDACTED	REDACTED	REDACTED	REDACTED					REDACTED	REDACTED	F	30-39	None	Yes	4	2	10	0	0	1	0	0	0	0	Yes	1	1	Is insufficient so you need to borrow to meet expenses	0	0	0	0	0	0	1	0	1	0	Household head	YES	6	0	0
495	NO	REDACTED	REDACTED	REDACTED	REDACTED	REDACTED	REDACTED	REDACTED	REDACTED	REDACTED					REDACTED	REDACTED	F	50-59	Primary	No	12	2	5	0	0	1	0	0	0	0	Yes	1	1	Is insufficient so you need to borrow to meet expenses	1	0	0	0	0	0	1	0	1	0	0	NO	0	0	0
496	NO	REDACTED	REDACTED	REDACTED	REDACTED	REDACTED	REDACTED	REDACTED	REDACTED	REDACTED	F	40-49	Primary	Yes	REDACTED	REDACTED					3	1	3	0	0	0	0	1	0	0	Yes	2	2	Only just meets expenses	0	0	0	0	0	0	0	0	0	0	0	YES	0	0	0
497	NO	REDACTED	REDACTED	REDACTED	REDACTED	REDACTED	REDACTED	REDACTED	REDACTED	REDACTED	F	60<	JC	Yes	REDACTED	REDACTED					4	1	5	0	1	0	0	2	0	0	No	3	3	Only just meets expenses	0	0	0	1	0	1	1	1	1	1	Household head	YES	16	17	7
498	NO	REDACTED	REDACTED	REDACTED	REDACTED	REDACTED	REDACTED	REDACTED	REDACTED	REDACTED	F	40-49	Primary	Yes	REDACTED	REDACTED					8	4	2	3	1	2	0	0	0	0	Yes	3	3	Allows you to build savings	0	0	0	0	0	0	0	0	1	0	0	NO	0	0	0
499	NO	REDACTED	REDACTED	REDACTED	REDACTED	REDACTED	REDACTED	REDACTED	REDACTED	REDACTED	F	60<	JC	Yes	REDACTED	REDACTED					6	2	2	2	0	0	0	2	0	0	No	2	2	Only just meets expenses	0	0	0	0	0	0	0	0	1	0	Household head	YES	5	0	10
500	NO	REDACTED	REDACTED	REDACTED	REDACTED	REDACTED	REDACTED	REDACTED	REDACTED	REDACTED	F	60<	Primary	No	REDACTED	REDACTED					6	1	0	3	0	1	0	2	0	0	Yes	2	2	Only just meets expenses	0	0	0	1	0	0	1	0	1	0	0	NO	0	0	0
501	NO	REDACTED	REDACTED	REDACTED	REDACTED	REDACTED	REDACTED	REDACTED	REDACTED	REDACTED					REDACTED	REDACTED	F	50-59	Primary	Yes	7	0	4	0	0	0	1	0	0	0	Yes	1	1	Only just meets expenses	0	0	0	1	0	0	0	0	1	0	Household head	YES	3	0	0
502	NO	REDACTED	REDACTED	REDACTED	REDACTED	REDACTED	REDACTED	REDACTED	REDACTED	REDACTED					REDACTED	REDACTED	F	60<	None	No	2	0	4	0	0	0	0	1	0	0	Yes	1	1	Allows you to build savings	0	0	0	0	0	0	1	0	0	0	0	NO	0	0	0
503	NO	REDACTED	REDACTED	REDACTED	REDACTED	REDACTED	REDACTED	REDACTED	REDACTED	REDACTED					REDACTED	REDACTED	F	I don’t know	None	No	7	1	4	0	0	0	0	0	1	0	Yes	2	2	Only just meets expenses	0	0	0	0	0	0	0	0	1	0	0	NO	0	0	0
504	NO	REDACTED	REDACTED	REDACTED	REDACTED	REDACTED	REDACTED	REDACTED	REDACTED	REDACTED					REDACTED	REDACTED	M	<30	JC	Yes	7	1	3	3	0	0	2	1	0	0	Yes	1	1	Only just meets expenses	1	0	0	0	0	1	0	0	0	0	Household head	YES	Not sure	0	5
505	NO	REDACTED	REDACTED	REDACTED	REDACTED	REDACTED	REDACTED	REDACTED	REDACTED	REDACTED					REDACTED	REDACTED	F	30-39	Primary	Yes	9	2	10	2	0	1	0	0	0	0	Yes	1	1	Only just meets expenses	0	0	0	0	0	0	0	0	1	0	Household head	YES	30	0	0
506	NO	REDACTED	REDACTED	REDACTED	REDACTED	REDACTED	REDACTED	REDACTED	REDACTED	REDACTED					REDACTED	REDACTED	F	60<	None	No	4	1	3	0	0	0	0	0	0	0	Yes	1	1	Is insufficient so you need to borrow to meet expenses	0	0	0	0	0	0	1	0	1	0	0	NO	0	0	0
507	NO	REDACTED	REDACTED	REDACTED	REDACTED	REDACTED	REDACTED	REDACTED	REDACTED	REDACTED					REDACTED	REDACTED	F	60<	Primary	Yes	1	1	7	3	0	1	4	2	0	0	Yes	2	2	Only just meets expenses	0	0	0	1	0	1	1	1	1	0	Household head	YES	25	0	4
508	NO	REDACTED	REDACTED	REDACTED	REDACTED	REDACTED	REDACTED	REDACTED	REDACTED	REDACTED	M	40-49	Form 4-5 (senior)	Yes	REDACTED	REDACTED	F	60<	Primary	Yes	6	2	3	0	0	2	3	1	0	0	Yes	3	3	Only just meets expenses	1	0	0	1	0	1	1	1	1	0	Household head	YES	36	0	40
509	NO	REDACTED	REDACTED	REDACTED	REDACTED	REDACTED	REDACTED	REDACTED	REDACTED	REDACTED	F	60<	None	Yes	REDACTED	REDACTED	M	<30	JC	Yes	1	1	2	0	0	1	0	0	0	0	Yes	4	0	Only just meets expenses	0	0	0	0	0	1	1	1	1	0	Household head	YES	41	0	0
510	NO	REDACTED	REDACTED	REDACTED	REDACTED	REDACTED	REDACTED	REDACTED	REDACTED	REDACTED					REDACTED	REDACTED	F	60<	Primary	Yes	7	2	3	1	0	0	0	0	0	0	Yes	2	2	Only just meets expenses	0	0	0	1	0	0	1	1	1	0	Household head	YES	20	0	15
511	NO	REDACTED	REDACTED	REDACTED	REDACTED	REDACTED	REDACTED	REDACTED	REDACTED	REDACTED					REDACTED	REDACTED	F	50-59	Primary	Yes	8	0	Many	0	1	0	2	0	0	0	Yes	3	3	Only just meets expenses	0	0	0	1	0	1	0	1	1	0	0	YES	0	0	0
512	NO	REDACTED	REDACTED	REDACTED	REDACTED	REDACTED	REDACTED	REDACTED	REDACTED	REDACTED					REDACTED	REDACTED	F	60<	None	No	12	0	0	0	0	0	2	1	0	0	Yes	1	1	Only just meets expenses	0	0	0	1	0	1	1	1	1	0	Household head	YES	2	0	0
513	NO	REDACTED	REDACTED	REDACTED	REDACTED	REDACTED	REDACTED	REDACTED	REDACTED	REDACTED	F	50-59	Primary	No	REDACTED	REDACTED	F	30-39	JC	Yes	8	0	0	0	1	1	0	0	0	0	Yes	1	1	Only just meets expenses	1	0	0	1	0	0	1	0	1	0	Household head	YES	10	0	0
514	NO	REDACTED	REDACTED	REDACTED	REDACTED	REDACTED	REDACTED	REDACTED	REDACTED	REDACTED					REDACTED	REDACTED	M	<30	Tertiary	Yes	5	2	1	0	0	1	0	0	0	0	No	3	3	Allows you to build savings	0	0	0	0	0	1	0	1	1	0	Household head	YES	Not sure	0	0
515	NO	REDACTED	REDACTED	REDACTED	REDACTED	REDACTED	REDACTED	REDACTED	REDACTED	REDACTED	M	50-59	Primary	Yes	REDACTED	REDACTED	0	0	0	0	8	1	0						.		Yes	1	1	Only just meets expenses	0	0	0	1	0	1	0	1	1	.	.	YES	15	0	10
516	NO	REDACTED	REDACTED	REDACTED	REDACTED	REDACTED	REDACTED	REDACTED	REDACTED	REDACTED	M	<30	Form 4-5 (senior)	Yes	REDACTED	REDACTED	F	40-49	JC	Yes	9	4	3	3	1	2	0	0	.		No	4	4	Allows you to build savings	1	0	0	1	0	1	1	1	1	1	.	YES	60	>40	38
517	NO	REDACTED	REDACTED	REDACTED	REDACTED	REDACTED	REDACTED	REDACTED	REDACTED	REDACTED	0	0	0	0	REDACTED	REDACTED	F	<30	JC	Yes	9	1	3	0	1	0	0	0	.		.	3	3	Only just meets expenses	0	0	0	1	0	0	0	0	1	.	.	YES	0	0	0
518	NO	REDACTED	REDACTED	REDACTED	REDACTED	REDACTED	REDACTED	REDACTED	REDACTED	REDACTED	F	30-39	Primary	Yes	REDACTED	REDACTED	0	0	0	0	3	1	10	1	0	0	0	0	.		No	1	4	Only just meets expenses	0	0	0	1	0	1	1	1	1	1	.	YES	1	0	0
519	NO	REDACTED	REDACTED	REDACTED	REDACTED	REDACTED	REDACTED	REDACTED	REDACTED	REDACTED	0	0	0	0	REDACTED	REDACTED	M	30-39	JC	Yes	10	3	1	0	0	1	0	0	.		No	2	4	Only just meets expenses	0	0	0	1	0	0	1	0	1	.		YES	0	0	0
520	NO	REDACTED	REDACTED	REDACTED	REDACTED	REDACTED	REDACTED	REDACTED	REDACTED	REDACTED	F	30-39	None	Yes	REDACTED	REDACTED	0	0	0	0	3	.	6	0	0	0	2	1	.		Yes	2	3	.	0	0	0	0	0	1	1	1	1	1	.	NO	0	0	0
521	NO	REDACTED	REDACTED	REDACTED	REDACTED	REDACTED	REDACTED	REDACTED	REDACTED	REDACTED	M	50-59	JC	No	REDACTED	REDACTED	0	0	0	0	7	6	4	0	0	0	2	1	.		No	2	3	Only just meets expenses	0	1	0	0	0	1	1	1	1	.	.	YES	0	0	0
522	NO	REDACTED	REDACTED	REDACTED	REDACTED	REDACTED	REDACTED	REDACTED	REDACTED	REDACTED	M	<30	Tertiary	Yes	REDACTED	REDACTED	F	60<	None	No	7	.	6	0	1	0	1	2	.		Yes	2	2	Only just meets expenses	0	0	0	1	0	1	1	1	1	.	.	NO	0	0	0
523	NO	REDACTED	REDACTED	REDACTED	REDACTED	REDACTED	REDACTED	REDACTED	REDACTED	REDACTED	0	0	0	0	REDACTED	REDACTED	.	50-59	JC	Yes	8	2	5	0	0	0	1	2	.		No	2	3	Only just meets expenses	0	0	0	1	0	1	1	1	1	.	.	NO	0	0	0
524	NO	REDACTED	REDACTED	REDACTED	REDACTED	REDACTED	REDACTED	REDACTED	REDACTED	REDACTED	F	<30	Vocational	Yes	REDACTED	REDACTED	0	0	0	0	5	1	3	.	1	.	.	.	.		Yes	3	3	Only just meets expenses	0	0	0	1	0	1	1	1	1	1	.	YES	20	0	>20
525	NO	REDACTED	REDACTED	REDACTED	REDACTED	REDACTED	REDACTED	REDACTED	REDACTED	REDACTED	0	0	0	0	REDACTED	REDACTED	F	40-49	JC	Yes	5	0	2	0	1	0	0	0	.		Yes	2	3	Is insufficient so you need to use savings to meet expenses	0	0	0	1	0	1	1	1	1	0	.	NO	0	0	0
526	NO	REDACTED	REDACTED	REDACTED	REDACTED	REDACTED	REDACTED	REDACTED	REDACTED	REDACTED	F	<30	Tertiary	Yes	REDACTED	REDACTED	0	0	0	0	10	0	0	0	0	1	0	0	.		Yes	2	2	Only just meets expenses	0	0	0	0	0	1	1	1	1	1	.	NO	0	0	0
527	NO	REDACTED	REDACTED	REDACTED	REDACTED	REDACTED	REDACTED	REDACTED	REDACTED	REDACTED	0	0	0	0	REDACTED	REDACTED	M	40-49	Primary	Yes	4	0	2	0	0	1	0	0	.		No	3	3	Allows you to build savings	0	0	0	1	0	1	1	1	1	1	.	NO	0	0	0
528	NO	REDACTED	REDACTED	REDACTED	REDACTED	REDACTED	REDACTED	REDACTED	REDACTED	REDACTED	0	0	0	0	REDACTED	REDACTED	F	30-39	JC	Yes	2	0	1	0	0	1	0	0	.		Yes	2	2	Only just meets expenses	0	0	0	0	0	1	1	1	0	1	.	NO	0	0	0
529	NO	REDACTED	REDACTED	REDACTED	REDACTED	REDACTED	REDACTED	REDACTED	REDACTED	REDACTED	F	<30	Form 4-5 (senior)	Yes	REDACTED	REDACTED	0	0	0	0	6	1	0	2	1	0	0	0	.		Yes	2	3	Only just meets expenses	0	0	0	1	0	1	1	1	0	1	.	YES	0	0	1
530	NO	REDACTED	REDACTED	REDACTED	REDACTED	REDACTED	REDACTED	REDACTED	REDACTED	REDACTED	F	<30	JC	Yes	REDACTED	REDACTED	0	0	0	0	19	2	0	0	0	1	0	0	.		Yes	1	1	Only just meets expenses	0	0	0	1	0	1	0	0	0	1	.	YES	0	0	0
531	NO	REDACTED	REDACTED	REDACTED	REDACTED	REDACTED	REDACTED	REDACTED	REDACTED	REDACTED	0	0	0	0	REDACTED	REDACTED	M	50-59	Primary	Yes	2	0	3	0	1	0	2	0	.		Yes	2	2	Only just meets expenses	0	0	0	1	0	1	1	1	1	1	.	YES	0	0	17
532	NO	REDACTED	REDACTED	REDACTED	REDACTED	REDACTED	REDACTED	REDACTED	REDACTED	REDACTED	F	<30	JC	Yes	REDACTED	REDACTED	0	0	0	0	7	0	2	0	1	0	0	0	.		Yes	2	3	Is insufficient so you need to borrow to meet expenses	0	0	0	1	0	1	0	1	1	0	.	NO	0	0	0
533	NO	REDACTED	REDACTED	REDACTED	REDACTED	REDACTED	REDACTED	REDACTED	REDACTED	REDACTED	M	50-59	Primary	Yes	REDACTED	REDACTED	0	0	0	0	3	0	0	0	0	1	0	0	.		No	3	3	Allows you to build savings	0	0	0	1	0	1	1	1	1	1	.	NO	0	0	0
534	NO	REDACTED	REDACTED	REDACTED	REDACTED	REDACTED	REDACTED	REDACTED	REDACTED	REDACTED	0	0	0	0	REDACTED	REDACTED	F	60<	None	No	4	2	4	3	0	0	2	1	.		Yes	2	3	Is insufficient so you need to borrow to meet expenses	0	0	0	1	0	0	0	0	1	0	.	NO	0	0	0
535	NO	REDACTED	REDACTED	REDACTED	REDACTED	REDACTED	REDACTED	REDACTED	REDACTED	REDACTED	M	50-59	JC	Yes	REDACTED	REDACTED	0	0	0	0	2	0	5	0	3	1	2	0	.		Yes	3	3	Only just meets expenses	0	0	0	1	0	1	1	1	1	1	.	NO	0	0	0
536	NO	REDACTED	REDACTED	REDACTED	REDACTED	REDACTED	REDACTED	REDACTED	REDACTED	REDACTED	0	0	0	0	REDACTED	REDACTED	F	<30	Form 4-5 (senior)	Yes	7	0	2	0	1	2	3	0	.		Yes	2	2	Only just meets expenses	0	0	0	0	0	1	0	1	1	0	.	NO	0	0	0
537	NO	REDACTED	REDACTED	REDACTED	REDACTED	REDACTED	REDACTED	REDACTED	REDACTED	REDACTED	0	0	0	0	REDACTED	REDACTED	M	50-59	Vocational	Yes	3	1	3	2	0	1	0	0	.		Yes	2	2	Is insufficient so you need to borrow to meet expenses	0	1	0	1	0	1	1	1	1	0	.	YES	0	0	0
538	NO	REDACTED	REDACTED	REDACTED	REDACTED	REDACTED	REDACTED	REDACTED	REDACTED	REDACTED	F	30-39	JC	Yes	REDACTED	REDACTED	0	0	0	0	24	1	4	.	.	2	.	1	.		Yes	2	2	Is insufficient so you need to borrow to meet expenses	0	0	0	1	0	0	0	0	1	.	Household head	YES	15	0	20
539	NO	REDACTED	REDACTED	REDACTED	REDACTED	REDACTED	REDACTED	REDACTED	REDACTED	REDACTED	0	0	0	0	REDACTED	REDACTED	F	<30	JC	Yes	2	2	0	0	0	0	0	0	.		Yes	3	3	Is insufficient so you need to borrow to meet expenses	0	0	0	0	0	1	0	0	1	0	.	NO	0	0	0
540	NO	REDACTED	REDACTED	REDACTED	REDACTED	REDACTED	REDACTED	REDACTED	REDACTED	REDACTED	0	0	0	0	REDACTED	REDACTED	M	60<	None	Yes	2	1	0	0	1	0	0	0	.	0	Yes	2	.	Is insufficient so you need to borrow to meet expenses	0	0	0	1	0	0	0	1	1	0	.	NO	0	0	0
541	NO	REDACTED	REDACTED	REDACTED	REDACTED	REDACTED	REDACTED	REDACTED	REDACTED	REDACTED	F	60<	None	Yes	REDACTED	REDACTED	0	0	0	0	1	1	5	0	0	0	0	1	.		Yes	2	.	Only just meets expenses	1	0	0	1	0	0	1	0	1	.	Family member living elsewhere	YES	3	0	0
542	NO	REDACTED	REDACTED	REDACTED	REDACTED	REDACTED	REDACTED	REDACTED	REDACTED	REDACTED	0	0	0	0	REDACTED	REDACTED	F	60<	Primary	Yes	12	0	3	0	0	0	0	0	.		.	.	.	.	.	.	.	.	.	.	.	.	.	.	Family member living elsewhere	YES	11	0	0
543	NO	REDACTED	REDACTED	REDACTED	REDACTED	REDACTED	REDACTED	REDACTED	REDACTED	REDACTED	M	60<	None	No	REDACTED	REDACTED	0	0	0	0	11	2	2	1	0	0	0	1	.		Yes	3	3	Only just meets expenses	0	0	0	1	0	0	1	1	1	.	Household head	YES	10	10	4
544	NO	REDACTED	REDACTED	REDACTED	REDACTED	REDACTED	REDACTED	REDACTED	REDACTED	REDACTED	F	50-59	JC	Yes	REDACTED	REDACTED	M	60<	JC	Yes	7	2	3	1	0	0	2	0	.		No	3	3	Allows you to build savings	0	1	0	1	1	1	1	1	1	.	Household head	YES	70	4	33
545	NO	REDACTED	REDACTED	REDACTED	REDACTED	REDACTED	REDACTED	REDACTED	REDACTED	REDACTED	F	60<	Vocational	Yes	REDACTED	REDACTED	0	0	0	0	3	1	1	0	0	0	0	1	.		Yes	1	1	Allows you to build savings	0	0	0	1	0	0	1	0	.	1	Household head	YES	6	0	0
546	NO	REDACTED	REDACTED	REDACTED	REDACTED	REDACTED	REDACTED	REDACTED	REDACTED	REDACTED	F	60<	Primary	Yes	REDACTED	REDACTED	0	0	0	0	4	3	5	.	.	.	1	2	.		Yes	2	2	Only just meets expenses	0	0	0	0	0	1	1	1	1	.	.	NO	0	0	0
547	NO	REDACTED	REDACTED	REDACTED	REDACTED	REDACTED	REDACTED	REDACTED	REDACTED	REDACTED	F	60<	Greater	Yes	REDACTED	REDACTED	0	0	0	0	10	3	10	0	0	1	3	2	.		Yes	1	1	Is insufficient so you need to borrow to meet expenses	0	0	0	1	0	1	1	1	1	.	Family member living elsewhere	YES	10	0	0
548	NO	REDACTED	REDACTED	REDACTED	REDACTED	REDACTED	REDACTED	REDACTED	REDACTED	REDACTED	0	0	0	0	REDACTED	REDACTED	F	50-59	Primary	Yes	6	1	3	0	0	0	0	1	.		Yes	2	2	Is insufficient so you need to borrow to meet expenses	0	1	0	0	0	1	1	0	1	.	Household head	YES	4	0	2
549	NO	REDACTED	REDACTED	REDACTED	REDACTED	REDACTED	REDACTED	REDACTED	REDACTED	REDACTED	F	40-49	Primary	Yes	REDACTED	REDACTED	0	0	0	0	10	1	13	.	.	.	.	1	.		Yes	2	2	Is insufficient so you need to borrow to meet expenses	0	0	0	0	0	0	1	0	1	0	Household head	YES	21	0	0
550	NO	REDACTED	REDACTED	REDACTED	REDACTED	REDACTED	REDACTED	REDACTED	REDACTED	REDACTED	M	30-39	Form 4-5 (senior)	Yes	REDACTED	REDACTED	0	0	0	0	7	1	10	0	0	1	2	0	.		No	2	2	Is insufficient so you need to borrow to meet expenses	0	0	0	1	0	1	1	1	1	.	Household head	YES	9	0	18
551	NO	REDACTED	REDACTED	REDACTED	REDACTED	REDACTED	REDACTED	REDACTED	REDACTED	REDACTED	F	40-49	Primary	Yes	REDACTED	REDACTED	0	0	0	0	3	1	3	0	0	0	1	2	.		No	2	2	Is insufficient so you need to borrow to meet expenses	0	0	0	1	0	1	1	1	1	.	.	NO	0	0	0
552	NO	REDACTED	REDACTED	REDACTED	REDACTED	REDACTED	REDACTED	REDACTED	REDACTED	REDACTED	F	30-39	Form 4-5 (senior)	Yes	REDACTED	REDACTED	0	0	0	0	5	2	0	0	1	0	0	0	.		Yes	2	2	Is insufficient so you need to borrow to meet expenses	0	0	0	1	0	0	0	0	1	.	Household head	YES	3	0	0
553	NO	REDACTED	REDACTED	REDACTED	REDACTED	REDACTED	REDACTED	REDACTED	REDACTED	REDACTED	F	50-59	Primary	Yes	REDACTED	REDACTED	0	0	0	0	4	1	.	0	0	0	0	2	.		Yes	2	2	Is insufficient so you need to borrow to meet expenses	0	0	0	0	0	0	1	0	1	.	Household head	YES	8	0	0
554	NO	REDACTED	REDACTED	REDACTED	REDACTED	REDACTED	REDACTED	REDACTED	REDACTED	REDACTED	F	30-39	Form 4-5 (senior)	Yes	REDACTED	REDACTED	0	0	0	0	14	1	.	0	0	0	1	2	.		Yes	2	2	Is insufficient so you need to borrow to meet expenses	0	0	0	0	0	1	0	1	1	.	.	NO	0	0	0
555	NO	REDACTED	REDACTED	REDACTED	REDACTED	REDACTED	REDACTED	REDACTED	REDACTED	REDACTED	F	60<	None	No	REDACTED	REDACTED	0	0	0	0	5	0	3	0	0	0	0	4	.		Yes	2	2	Is insufficient so you need to borrow to meet expenses	0	0	0	0	0	0	0	0	0	.	.	NO	0	0	0
556	NO	REDACTED	REDACTED	REDACTED	REDACTED	REDACTED	REDACTED	REDACTED	REDACTED	REDACTED	F	40-49	None	Yes	REDACTED	REDACTED	0	0	0	0	7	0	4	.	.	.	.	.	.		Yes	2	2	Only just meets expenses	0	0	0	0	0	0	0	0	0	0	.	NO	0	0	0
557	NO	REDACTED	REDACTED	REDACTED	REDACTED	REDACTED	REDACTED	REDACTED	REDACTED	REDACTED	F	60<	None	No	REDACTED	REDACTED	0	0	0	0	4	1	.	0	0	0	0	1	.		Yes	2	2	Only just meets expenses	0	0	0	0	0	0	1	0	0	0	.	NO	0	0	0
558	NO	REDACTED	REDACTED	REDACTED	REDACTED	REDACTED	REDACTED	REDACTED	REDACTED	REDACTED	M	<30	JC	Yes	REDACTED	REDACTED	M	50-59	Primary	Yes	6	6	3	1	0	0	2	0	.		No	3	3	Allows you to build savings	0	0	0	1	0	1	1	1	1	.	Family member	YES	20	0	0
559	NO	REDACTED	REDACTED	REDACTED	REDACTED	REDACTED	REDACTED	REDACTED	REDACTED	REDACTED	F	40-49	JC	Yes	REDACTED	REDACTED	0	0	0	0	5	2	3	1	0	0	2	0	.		Yes	1	1	Only just meets expenses	0	0	0	0	0	0	1	0	1	.	.	NO	0	0	0
560	NO	REDACTED	REDACTED	REDACTED	REDACTED	REDACTED	REDACTED	REDACTED	REDACTED	REDACTED	M	60<	None	No	REDACTED	REDACTED	0	0	0	0	4	1	4	0	0	0	2	1	.		YEs	2	2	Only just meets expenses	0	0	0	0	0	0	1	0	0	.	.	NO	0	0	0
561	NO	REDACTED	REDACTED	REDACTED	REDACTED	REDACTED	REDACTED	REDACTED	REDACTED	REDACTED	F	60<	Primary	Yes	REDACTED	REDACTED	0	0	0	0	2	1	1	0	0	1	0	0	.		Yes	2	.	Only just meets expenses	0	0	0	1	0	0	1	0	1	.	Household head	YES	8	0	0
562	NO	REDACTED	REDACTED	REDACTED	REDACTED	REDACTED	REDACTED	REDACTED	REDACTED	REDACTED	M	30-39	JC	Yes	REDACTED	REDACTED	0	0	0	0	6	2	6	0	0	0	2	1	.		Yes	2	2	Only just meets expenses	0	0	0	1	0	0	0	0	1	.	.	NO	0	0	0
563	NO	REDACTED	REDACTED	REDACTED	REDACTED	REDACTED	REDACTED	REDACTED	REDACTED	REDACTED	F	40-49	JC	Yes	REDACTED	REDACTED	0	0	0	0	12	1	3	0	0	1	0	.	.		Yes	2	2	Only just meets expenses	0	0	0	0	0	0	1	1	1	.	.	YES	1	0	0
564	NO	REDACTED	REDACTED	REDACTED	REDACTED	REDACTED	REDACTED	REDACTED	REDACTED	REDACTED	.	50-59	Primary	Yes	REDACTED	REDACTED	0	0	0	0	2	0	8	0	0	0	0	1	.		Yes	1	1	Allows you to build savings	0	0	0	0	0	0	1	.	1	.	.	NO	0	0	0
565	NO	REDACTED	REDACTED	REDACTED	REDACTED	REDACTED	REDACTED	REDACTED	REDACTED	REDACTED	M	50-59	None	No	REDACTED	REDACTED	0	0	0	0	1	1	6	0	0	0	1	0	.		Yes	2	2	.	0	0	0	1	0	0	1	0	1	.	Family member living elsewhere	YES	6	0	0
566	NO	REDACTED	REDACTED	REDACTED	REDACTED	REDACTED	REDACTED	REDACTED	REDACTED	REDACTED	F	50-59	None	No	REDACTED	REDACTED	0	0	0	0	3	0	4	0	2	0	0	1	.		Yes	1	5	Only just meets expenses	0	0	0	1	0	0	0	0	.	.	.	NO	0	0	0
567	NO	REDACTED	REDACTED	REDACTED	REDACTED	REDACTED	REDACTED	REDACTED	REDACTED	REDACTED	F	<30	Form 4-5 (senior)	Yes	REDACTED	REDACTED					6	0	16	0	0	1	0	2	.	.	No	3	3	Allows you to build savings	0	0	0	1	0	1	1	1	1	.		NO	0	0	0
568	NO	REDACTED	REDACTED	REDACTED	REDACTED	REDACTED	REDACTED	REDACTED	REDACTED	REDACTED	F	<30	Form 4-5 (senior)	Yes	REDACTED	REDACTED					11	1	6	0	0	1	0	0	.	.	No	3	3	Allows you to build savings	0	0	0	1	0	1	0	1	1			NO	0	0	0
569	NO	REDACTED	REDACTED	REDACTED	REDACTED	REDACTED	REDACTED	REDACTED	REDACTED	REDACTED	F	40-49	None	No	REDACTED	REDACTED					12	0	2	0	1	0	0	0	.	.	Yes	2	2	Only just meets expenses	.	.	.	.	.	.	.	.	.	.	.	NO	0	0	0
570	NO	REDACTED	REDACTED	REDACTED	REDACTED	REDACTED	REDACTED	REDACTED	REDACTED	REDACTED	F	40-49	JC	Yes	REDACTED	REDACTED					11	1	2	0	0	0	1	2	.	.	Yes	1	1	Only just meets expenses	0	0	0	1	0	0	1	0	1	.	.	NO	0	0	0
571	NO	REDACTED	REDACTED	REDACTED	REDACTED	REDACTED	REDACTED	REDACTED	REDACTED	REDACTED	F	<30	Form 4-5 (senior)	Yes	REDACTED	REDACTED					3	1	8	2	0	0	1	0	.	.	No	2	2	Allows you to build savings	0	0	0	0	0	1	1	1	1	.	.	NO	0	0	0
572	NO	REDACTED	REDACTED	REDACTED	REDACTED	REDACTED	REDACTED	REDACTED	REDACTED	REDACTED	F	30-39	JC	Yes	REDACTED	REDACTED					8	0		0	1	0	0	0	.	.	Yes	2	2	Only just meets expenses	0	0	0	1	0	0	1	0	1	.	.	NO	0	0	0
573	NO	REDACTED	REDACTED	REDACTED	REDACTED	REDACTED	REDACTED	REDACTED	REDACTED	REDACTED	F	30-39	Primary	Yes	REDACTED	REDACTED					5	1	5	0	0	0	0	1	.	.	Yes	2	2	Only just meets expenses	0	0	0	0	0	1	1	1	1	.	.	NO	0	0	0
574	NO	REDACTED	REDACTED	REDACTED	REDACTED	REDACTED	REDACTED	REDACTED	REDACTED	REDACTED	F	60<	Primary	Yes	REDACTED	REDACTED					2	1	5	0	0	0	2	1	.	.	No	3	3	Only just meets expenses	0	0	0	1	0	1	1	1	1	0	.	YES	0	0	1
575	NO	REDACTED	REDACTED	REDACTED	REDACTED	REDACTED	REDACTED	REDACTED	REDACTED	REDACTED	F	60<	Primary	Yes	REDACTED	REDACTED					7	0	4	0	0	0	0	1	.	.	Yes	1	1	Only just meets expenses	0	0	0	1	0	0	0	0	0	.	.	YES	0	0	Not sure
576	NO	REDACTED	REDACTED	REDACTED	REDACTED	REDACTED	REDACTED	REDACTED	REDACTED	REDACTED					REDACTED	REDACTED	F	30-39	JC	Yes	7	1		3	1	0	0	2	.	.	No	3	3	Allows you to build savings	0	1	0	1	0	1	1	1	1	.	Family member living here/Unrelated employer	YES	77	0	10
577	NO	REDACTED	REDACTED	REDACTED	REDACTED	REDACTED	REDACTED	REDACTED	REDACTED	REDACTED					REDACTED	REDACTED	F	60<	JC	Yes	5	2	3	0	2	0	0	1	.	.	No	2	3	Only just meets expenses	1	1	0	1	0	1	1	1	1	.		YES	0	0	9
578	NO	REDACTED	REDACTED	REDACTED	REDACTED	REDACTED	REDACTED	REDACTED	REDACTED	REDACTED					REDACTED	REDACTED		30-39	JC	Yes	1	1	2	0	1	0	0	0	.	.	No	2		Only just meets expenses	0	1	0	1	0	0	1	0	1	.		YES	4	0	0
579	NO	REDACTED	REDACTED	REDACTED	REDACTED	REDACTED	REDACTED	REDACTED	REDACTED	REDACTED					REDACTED	REDACTED	M	50-59	Primary	No	3	2	1	0	1	0	0	0	.	.	Yes	2	2	Only just meets expenses	1	0	0	1	0	1	1	1	1	1		YES	2	0	3
580	NO	REDACTED	REDACTED	REDACTED	REDACTED	REDACTED	REDACTED	REDACTED	REDACTED	REDACTED					REDACTED	REDACTED	F	50-59	JC	Yes	4	1	4									1	2	Only just meets expenses	1	0	0	1	0	1	1	0	1	.		YES	7	0	0
581	NO	REDACTED	REDACTED	REDACTED	REDACTED	REDACTED	REDACTED	REDACTED	REDACTED	REDACTED					REDACTED	REDACTED		<30	Primary	Yes	7	1	0	0	1	0	0	0	.	.	No	3	3	Allows you to build savings	0	0	0	1	0	1	1	1	1	1		YES	0	0	10
582	NO	REDACTED	REDACTED	REDACTED	REDACTED	REDACTED	REDACTED	REDACTED	REDACTED	REDACTED					REDACTED	REDACTED	M		Form 4-5 (senior)	Yes	2	1	3	0	1	0	0	0	.	.	No	2	3	Only just meets expenses	0	0	0	1	0	0	1	1	1	0		NO	0	0	0
583	NO	REDACTED	REDACTED	REDACTED	REDACTED	REDACTED	REDACTED	REDACTED	REDACTED	REDACTED					REDACTED	REDACTED		50-59	JC	No	7	1	2	0	1	0	0	0	.	.	Yes	2	3	Is insufficient so you need to use savings to meet expenses	0	0	0	1	1	0	1	1	1	0		YES	0	0	10
584	NO	REDACTED	REDACTED	REDACTED	REDACTED	REDACTED	REDACTED	REDACTED	REDACTED	REDACTED					REDACTED	REDACTED	F	40-49	JC	Yes	7	1	7	0	0	0	0	0	.	.	No	2	3	Only just meets expenses	0	0	0	1	0	0	1	1	1	0		YES	5	0	10
585	NO	REDACTED	REDACTED	REDACTED	REDACTED	REDACTED	REDACTED	REDACTED	REDACTED	REDACTED					REDACTED	REDACTED	F	50-59	Primary	Yes	9	1	9	0	0	0	2	1	.	.	Yes	3	3	Allows you to build savings	0	0	0	1	0	1	1	1	1	0		YES	20	0	15
586	NO	REDACTED	REDACTED	REDACTED	REDACTED	REDACTED	REDACTED	REDACTED	REDACTED	REDACTED	M	<30	Form 4-5 (senior)	Yes	REDACTED	REDACTED	F	60<	Vocational	Yes	6	3	12	2	3	4	5	1	.	.	No	3	3	Allows you to build savings	1	1	1	1	1	1	1	1	1	.		YES	40	30	46
587	NO	REDACTED	REDACTED	REDACTED	REDACTED	REDACTED	REDACTED	REDACTED	REDACTED	REDACTED	F	60<	Primary	Yes	REDACTED	REDACTED	M	60<	None	Yes	3	2	1	1	0	0	3	2	.	.	Yes	2	2	Allows you to build savings	1	0	0	1	0	1	1	1	1	.	Household head	YES	45	20	Not sure
588	NO	REDACTED	REDACTED	REDACTED	REDACTED	REDACTED	REDACTED	REDACTED	REDACTED	REDACTED	F	60<	Primary	Yes	REDACTED	REDACTED					2	0	.	0	0	0	1	0	.	.	No	2	2	Is insufficient so you need to borrow to meet expenses	0	0	0	0	0	1	1	1	1	.		NO	0	0	0
589	NO	REDACTED	REDACTED	REDACTED	REDACTED	REDACTED	REDACTED	REDACTED	REDACTED	REDACTED	M	60<	None	No	REDACTED	REDACTED					3	0	0	0	1	0	0	0	.	.	No	1	1	Only just meets expenses	0	0	0	0	0	0	0	0	1	0		NO	0	0	0
590	NO	REDACTED	REDACTED	REDACTED	REDACTED	REDACTED	REDACTED	REDACTED	REDACTED	REDACTED	F	<30	Form 4-5 (senior)	Yes	REDACTED	REDACTED					1	0	0	0	0	0	0	0	.	.	Yes	2		Is insufficient so you need to borrow to meet expenses	0	0	0	0	0	0	0	0	1	.	.	NO	0	0	0
591	NO	REDACTED	REDACTED	REDACTED	REDACTED	REDACTED	REDACTED	REDACTED	REDACTED	REDACTED	F	<30	JC	No	REDACTED	REDACTED					8	0	0	0	0	0	0	1	.	.	Yes	1	1	Is insufficient so you need to borrow to meet expenses	0	0	0	1	0	0	0	0	.		.	NO	0	0	0
592	NO	REDACTED	REDACTED	REDACTED	REDACTED	REDACTED	REDACTED	REDACTED	REDACTED	REDACTED	M	30-39	Form 4-5 (senior)	Yes	REDACTED	REDACTED					4	0	Many	0	1	0	0	0	.	.	No	3	3	Only just meets expenses	0	0	0	0	0	1	1	1	1	.	.	YES	0	0	10
593	NO	REDACTED	REDACTED	REDACTED	REDACTED	REDACTED	REDACTED	REDACTED	REDACTED	REDACTED	F	<30	JC	Yes	REDACTED	REDACTED					4	1	Many	2	0	1	3	4	.	.	No	3	3	Allows you to build savings	0	0	0	1	0	1	1	1	1	.	Household head	YES	0	0	Not sure
594	NO	REDACTED	REDACTED	REDACTED	REDACTED	REDACTED	REDACTED	REDACTED	REDACTED	REDACTED	M	30-39	None	No	REDACTED	REDACTED					4	1	Many	1	2	0	0	0	.	.	Yes	3		Allows you to build savings	0	0	0	0	1	1	1	1	1	.	Household head	YES	30	20	30
595	NO	REDACTED	REDACTED	REDACTED	REDACTED	REDACTED	REDACTED	REDACTED	REDACTED	REDACTED	M	<30	Form 4-5 (senior)	Yes	REDACTED	REDACTED					6	1	1	2	0	1	0	0	.	.	No	3	3	Allows you to build savings	0	1	0	1	0	1	1	1	1	.	Household head	YES	7	0	20
596	NO	REDACTED	REDACTED	REDACTED	REDACTED	REDACTED	REDACTED	REDACTED	REDACTED	REDACTED	F	<30	Form 4-5 (senior)	Yes	REDACTED	REDACTED					4	3	2	0	1	2	0	3	.	.	No	3	3	Allows you to build savings	0	0	0	1	0	1	0	1	1	.		YES	15	6	Yes
597	NO	REDACTED	REDACTED	REDACTED	REDACTED	REDACTED	REDACTED	REDACTED	REDACTED	REDACTED	M	60<	Primary	Yes	REDACTED	REDACTED	0	0	0	0	1	1	3+	2	0	0	0	1	.		No	3	3	Allows you to build savings	0	0	0	1	0	1	1	1	1	.	Household head	YES	30	0	54
598	NO	REDACTED	REDACTED	REDACTED	REDACTED	REDACTED	REDACTED	REDACTED	REDACTED	REDACTED	F	<30	Form 4-5 (senior)	Yes	REDACTED	REDACTED	0	0	0	0	4	2	19	1	0	2	4	3	.		No	3	3	Only just meets expenses	0	1	0	1	0	1	1	0	1	.	Household head	YES	28	0	Yes
599	NO	REDACTED	REDACTED	REDACTED	REDACTED	REDACTED	REDACTED	REDACTED	REDACTED	REDACTED	M	<30	JC	Yes	REDACTED	REDACTED	0	0	0	0	8	1	0	.	1	.	.	.	.		Yes	2	2	Only just meets expenses	0	0	0	0	0	0	0	0	1	.	Household head	YES	25	0	0
600	NO	REDACTED	REDACTED	REDACTED	REDACTED	REDACTED	REDACTED	REDACTED	REDACTED	REDACTED	M	<30	JC	Yes	REDACTED	REDACTED	0	0	0	0	8	0	11	0	0	1	0	.	.		Yes	2	2	Only just meets expenses	0	0	0	0	0	0	0	1	1	.	.	YES	0	0	0
601	NO	REDACTED	REDACTED	REDACTED	REDACTED	REDACTED	REDACTED	REDACTED	REDACTED	REDACTED	M	40-49	Tertiary	Yes	REDACTED	REDACTED	0	0	0	0	1	0	1	0	1	0	0	0	.		No	2	3	Allows you to build savings	0	0	0	0	0	1	1	1	1	1	0	NO	0	0	0
602	NO	REDACTED	REDACTED	REDACTED	REDACTED	REDACTED	REDACTED	REDACTED	REDACTED	REDACTED	0	0	0	0	REDACTED	REDACTED	.	50-59	Primary	Yes	3	2	3	0	0	0	1	.	.		No	3	3	Allows you to build savings	1	1	1	1	0	1	1	0	0	0	.	YES	0	0	3
603	NO	REDACTED	REDACTED	REDACTED	REDACTED	REDACTED	REDACTED	REDACTED	REDACTED	REDACTED	M	<30	Tertiary	Yes	REDACTED	REDACTED	0	0	0	0	9	1	3	2	3	0	0	1	.		No	3	3	Allows you to build savings	0	0	0	1	0	1	1	1	1	1	.	YES	15	0	0
604	NO	REDACTED	REDACTED	REDACTED	REDACTED	REDACTED	REDACTED	REDACTED	REDACTED	REDACTED	.	<30	Tertiary	Yes	REDACTED	REDACTED	0	0	0	0	4	2	3	0	1	0	0	0	.		Yes	3	3	Allows you to build savings	0	0	0	1	0	1	1	1	1	1	.	YES	0	18	204
605	NO	REDACTED	REDACTED	REDACTED	REDACTED	REDACTED	REDACTED	REDACTED	REDACTED	REDACTED					REDACTED	REDACTED	F	60<	None	No	6	0	6	0	0	0	0	1	.	.	Yes	3	3	Is insufficient so you need to borrow to meet expenses												NO	0	0	0
606	NO	REDACTED	REDACTED	REDACTED	REDACTED	REDACTED	REDACTED	REDACTED	REDACTED	REDACTED	F	30-39	Primary	No	REDACTED	REDACTED					6	2	5	0	0	0	0	0	1	.	Yes	1	2	Is insufficient so you need to borrow to meet expenses	0	0	0	1	0	0	0	0	0	.		NO	0	0	0
607	NO	REDACTED	REDACTED	REDACTED	REDACTED	REDACTED	REDACTED	REDACTED	REDACTED	REDACTED					REDACTED	REDACTED					4	1	7	3	1	0	0	0	1	.	Yes	1	2	Is insufficient so you need to borrow to meet expenses	0	0	0	1	0	0	0	0	0	.	Family member living elsewhere	YES	9	0	0
608	NO	REDACTED	REDACTED	REDACTED	REDACTED	REDACTED	REDACTED	REDACTED	REDACTED	REDACTED					REDACTED	REDACTED	F	60<	None	Yes	8	0	4	0	0	0	0	1	.	.	Yes	2	2		1	0	0	1	0	0	1	0	1	.		YES	0	0	0
609	NO	REDACTED	REDACTED	REDACTED	REDACTED	REDACTED	REDACTED	REDACTED	REDACTED	REDACTED					REDACTED	REDACTED	F	60<	None	Yes	6	2	5	0	0	1	0	2	.	.	Yes	1	1	Is insufficient so you need to borrow to meet expenses											Household head	YES	2	0	0
610	NO	REDACTED	REDACTED	REDACTED	REDACTED	REDACTED	REDACTED	REDACTED	REDACTED	REDACTED	F	30-39	JC	Yes	REDACTED	REDACTED					4	1	0	0	0	1	0	2	.	.		1	2	Is insufficient so you need to borrow to meet expenses	0	0	0	1	0	0	0	0	1	.	Family member living elsewhere	YES	9	0	0
611	NO	REDACTED	REDACTED	REDACTED	REDACTED	REDACTED	REDACTED	REDACTED	REDACTED	REDACTED					REDACTED	REDACTED	F	40-49	JC	Yes	4	0	2	0	1	0	0	0	.	.	Yes	2	3	Is insufficient so you need to borrow to meet expenses	0	0	0	0	0	1	1	1	1	.		YES	0	0	0
612	NO	REDACTED	REDACTED	REDACTED	REDACTED	REDACTED	REDACTED	REDACTED	REDACTED	REDACTED	F	50-59	None	No	REDACTED	REDACTED					2	1	5	0	2	1	0	0	.	.	Yes	1	1	Only just meets expenses	0	0	0	0	0	0	0	0	1	.		NO	0	0	0
613	NO	REDACTED	REDACTED	REDACTED	REDACTED	REDACTED	REDACTED	REDACTED	REDACTED	REDACTED					REDACTED	REDACTED	F	40-49	Primary	Yes	5	1	0	0	0	2	0	1	.	.	No	2	2	Only just meets expenses	0	0	0	1	0	0	1	1	1	.		YES	15	0	0
614	NO	REDACTED	REDACTED	REDACTED	REDACTED	REDACTED	REDACTED	REDACTED	REDACTED	REDACTED					REDACTED	REDACTED	F	60<	Primary	Yes	10	1	2	0	2	0	0	1	.	.	Yes	2	2	Only just meets expenses	0	0	0	0	0	0	1	0	1	.	Family member living here	YES	13	0	6
615	NO	REDACTED	REDACTED	REDACTED	REDACTED	REDACTED	REDACTED	REDACTED	REDACTED	REDACTED	F	<30	Form 4-5 (senior)	Yes	REDACTED	REDACTED					7	0	Many	0	0	0	0	0	.	.	Yes			Is insufficient so you need to borrow to meet expenses	0	0	0	1	0	1	0	1	1	.	Family member living here	YES	10	0	0
616	NO	REDACTED	REDACTED	REDACTED	REDACTED	REDACTED	REDACTED	REDACTED	REDACTED	REDACTED	F	50-59	Primary	Yes	REDACTED	REDACTED					4	2	3	0	0	0	0	0	.	.	Yes	2	2	Is insufficient so you need to borrow to meet expenses	0	0	0	0	0	0	0	0	0	.	Household head	YES	8	0	0
617	NO	REDACTED	REDACTED	REDACTED	REDACTED	REDACTED	REDACTED	REDACTED	REDACTED	REDACTED	M	30-39	JC	Yes	REDACTED	REDACTED					9	1	0	0	0	0	0	1	.	.	Yes	1	1	Is insufficient so you need to borrow to meet expenses	0	0	0	0	0	0	0	0	1	.	Family member living here	YES	2	8	0
618	NO	REDACTED	REDACTED	REDACTED	REDACTED	REDACTED	REDACTED	REDACTED	REDACTED	REDACTED	F	50-59	Primary	Yes	REDACTED	REDACTED					7	1	2						.	.	Yes	2	2	Is insufficient so you need to borrow to meet expenses	0	0	0	0	0	1	1	1	1	.	Family member living here	YES	9	0	7
619	NO	REDACTED	REDACTED	REDACTED	REDACTED	REDACTED	REDACTED	REDACTED	REDACTED	REDACTED	F	60<	Primary	Yes	REDACTED	REDACTED					10	1	1						.	.	Yes	1	1	Is insufficient so you need to borrow to meet expenses	0	0	0	0	0	0	0	0	1	.	Family member living here	YES	12	0	11
620	NO	REDACTED	REDACTED	REDACTED	REDACTED	REDACTED	REDACTED	REDACTED	REDACTED	REDACTED	F	60<	None	No	REDACTED	REDACTED					7	1	1						.	.	Yes	1	1	Is insufficient so you need to borrow to meet expenses										.	Family member living here	YES	17	0	0
621	NO	REDACTED	REDACTED	REDACTED	REDACTED	REDACTED	REDACTED	REDACTED	REDACTED	REDACTED	F	30-39	JC	Yes	REDACTED	REDACTED					5	1	1	1	0	0	0	0	.	.	Yes	1	1	Is insufficient so you need to borrow to meet expenses	0	0	0	0	0	0	0	0	1	.	Household head	YES	19	0	0
622	NO	REDACTED	REDACTED	REDACTED	REDACTED	REDACTED	REDACTED	REDACTED	REDACTED	REDACTED	F	40-49	Primary	Yes	REDACTED	REDACTED					5	2	0	1	0	0	0	0	.	.	Yes	1	1	Is insufficient so you need to borrow to meet expenses	0	0	0	0	0	1	0	1	1	.	Household head	YES	25	0	5
623	NO	REDACTED	REDACTED	REDACTED	REDACTED	REDACTED	REDACTED	REDACTED	REDACTED	REDACTED	F				REDACTED	REDACTED					14	4	Many	1	0	0	0	0	.	.	Yes	2	2	Is insufficient so you need to borrow to meet expenses	1	0	0	0	0	0	1	0	1	.	Family member living here	YES	30	0	5
624	NO	REDACTED	REDACTED	REDACTED	REDACTED	REDACTED	REDACTED	REDACTED	REDACTED	REDACTED	M	<30	JC	Yes	REDACTED	REDACTED					2	1	1	0	1	0	0	0	.	.	No	1	1	Is insufficient so you need to borrow to meet expenses	0	0	0	1	0	1	1	1	1	.	Family member living here	YES	8	0	0
625	NO	REDACTED	REDACTED	REDACTED	REDACTED	REDACTED	REDACTED	REDACTED	REDACTED	REDACTED	F	60<	Primary	Yes	REDACTED	REDACTED					4	2	2	0	0	0	0	1	.	.	Yes	1	1	Allows you to build savings	1	0	0	1	0	1	1	0	1	.		YES	0	0	12
626	NO	REDACTED	REDACTED	REDACTED	REDACTED	REDACTED	REDACTED	REDACTED	REDACTED	REDACTED	F	50-59	Primary	Yes	REDACTED	REDACTED					10	1	1	0	0	0	0	1	.	.	Yes	2	2	Is insufficient so you need to borrow to meet expenses	0	0	0	0	0	0	1	0	1	.		NO	0	0	0
627	NO	REDACTED	REDACTED	REDACTED	REDACTED	REDACTED	REDACTED	REDACTED	REDACTED	REDACTED	F	30-39	JC	Yes	REDACTED	REDACTED					10	5	5	2	0	0	3	1	.	.	No	3	3	Only just meets expenses	0	0	0	1	1	1	1	1	1	.	Family member living here	YES	6	0	39
628	NO	REDACTED	REDACTED	REDACTED	REDACTED	REDACTED	REDACTED	REDACTED	REDACTED	REDACTED	F	50-59	None	No	REDACTED	REDACTED					6	0	3	0	0	0	1	0	.	.	No	3	3	Allows you to build savings	1	0	0	1	0	1	0	1	1	.	Household head	YES	9	0	0
629	NO	REDACTED	REDACTED	REDACTED	REDACTED	REDACTED	REDACTED	REDACTED	REDACTED	REDACTED	F	60<	None	No	REDACTED	REDACTED					5	1	4	0	0	0	0	1	.	.	Yes	2	2	Is insufficient so you need to borrow to meet expenses	0	0	0	0	0	1	1	1	1	.	Household head	YES	6	0	0
630	NO	REDACTED	REDACTED	REDACTED	REDACTED	REDACTED	REDACTED	REDACTED	REDACTED	REDACTED	F				REDACTED	REDACTED					14	4	Many	1	0	0	0	0	.	.	Yes	2	2	Is insufficient so you need to borrow to meet expenses	1	0	0	0	0	0	1	0	1	.	Family member living here	YES	30	0	5
631	NO	REDACTED	REDACTED	REDACTED	REDACTED	REDACTED	REDACTED	REDACTED	REDACTED	REDACTED	M	<30	JC	Yes	REDACTED	REDACTED					2	1	1	0	1	0	0	0	.	.	No	1	1	Is insufficient so you need to borrow to meet expenses	0	0	0	1	0	1	1	1	1	.	Family member living here	YES	8	0	0
632	NO	REDACTED	REDACTED	REDACTED	REDACTED	REDACTED	REDACTED	REDACTED	REDACTED	REDACTED	F	60<	Primary	Yes	REDACTED	REDACTED					4	2	2	0	0	0	0	1	.	.	Yes	1	1	Allows you to build savings	1	0	0	1	0	1	1	0	1	.		YES	0	0	12
633	NO	REDACTED	REDACTED	REDACTED	REDACTED	REDACTED	REDACTED	REDACTED	REDACTED	REDACTED	F	50-59	Primary	Yes	REDACTED	REDACTED					10	1	1	0	0	0	0	1	.	.	Yes	2	2	Is insufficient so you need to borrow to meet expenses	0	0	0	0	0	0	1	0	1	.		NO	0	0	0
634	NO	REDACTED	REDACTED	REDACTED	REDACTED	REDACTED	REDACTED	REDACTED	REDACTED	REDACTED	F	30-39	JC	Yes	REDACTED	REDACTED					10	5	5	2	0	0	3	1	.	.	No	3	3	Only just meets expenses	0	0	0	1	1	1	1	1	1	.	Family member living here	YES	6	0	39
635	NO	REDACTED	REDACTED	REDACTED	REDACTED	REDACTED	REDACTED	REDACTED	REDACTED	REDACTED	F	50-59	None	No	REDACTED	REDACTED					6	0	3	0	0	0	1	0	.	.	No	3	3	Allows you to build savings	1	0	0	1	0	1	0	1	1	.	Household head	YES	9	0	0
636	NO	REDACTED	REDACTED	REDACTED	REDACTED	REDACTED	REDACTED	REDACTED	REDACTED	REDACTED	F	60<	None	No	REDACTED	REDACTED					5	1	4	0	0	0	0	1	.	.	Yes	2	2	Is insufficient so you need to borrow to meet expenses	0	0	0	0	0	1	1	1	1	.	Household head	YES	6	0	0
637	NO	REDACTED	REDACTED	REDACTED	REDACTED	REDACTED	REDACTED	REDACTED	REDACTED	REDACTED	F	40-49	JC	No	REDACTED	REDACTED					4	2	0	0	1	0	0	0		0	Yes	1	2	Only just meets expenses	0	0	0	0	0	0	0	0	1	0	Household head	YES	16	0	0
638	No	REDACTED	REDACTED	REDACTED	REDACTED	REDACTED	REDACTED	REDACTED	REDACTED	REDACTED					REDACTED	REDACTED	F	60<	JC	No	7	0	3	0	0	1	0	0	0	0	No	3	3	Only just meets expenses	0	0	0	1	0	1		1	1	1	Not Applicable	NO	0	0	0
639	NO	REDACTED	REDACTED	REDACTED	REDACTED	REDACTED	REDACTED	REDACTED	REDACTED	REDACTED					REDACTED	REDACTED	M	40-49	JC	Yes	9	0	6	0	1	0	0	0	0	0	Yes	2	3	Only just meets expenses	0	0	0	0	0	1	1	1	1	0	Not Applicable	NO	0	0	0
640	NO	REDACTED	REDACTED	REDACTED	REDACTED	REDACTED	REDACTED	REDACTED	REDACTED	REDACTED					REDACTED	REDACTED	F	60<	None	No	15	3	5	0	1	0	0	0	0	0	No	3	3	Only just meets expenses	0	0	0	1	0	1	1	1	1	0	Household head	YES	1	0	0
641	NO	REDACTED	REDACTED	REDACTED	REDACTED	REDACTED	REDACTED	REDACTED	REDACTED	REDACTED	F	<30	Vocational	Yes	REDACTED	REDACTED					4	3	2	0	1	2	0	0	0	0	Yes	2	3	Allows you to build savings	0	1	0	1	0	1	1	1	1	0	Not Applicable	YES	0	12	40
642	NO	REDACTED	REDACTED	REDACTED	REDACTED	REDACTED	REDACTED	REDACTED	REDACTED	REDACTED					REDACTED	REDACTED	F	<30	Form 4-5 (senior)	Yes	3	0	4	0	1	0	0	0	0	0	Yes	2	2	Is insufficient so you need to use savings to meet expenses	0	0	0	1	0	1	1	1	1	0	Not Applicable	NO	0	0	0
643	NO	REDACTED	REDACTED	REDACTED	REDACTED	REDACTED	REDACTED	REDACTED	REDACTED	REDACTED	M	60<	Primary	Yes	REDACTED	REDACTED					3	0	2	0	1	0	0	0	2	0	Yes	1	1	Only just meets expenses	0	0	0	0	0	0	0	0	0	0	Not Applicable	NO	0	0	0
644	NO	REDACTED	REDACTED	REDACTED	REDACTED	REDACTED	REDACTED	REDACTED	REDACTED	REDACTED	F	60<	Primary	No	REDACTED	REDACTED					11	3	3	0	0	2	0	1	0	0	Yes	2	0	Allows you to build savings	0	0	0	0	0	0	0	0	1	0	Not Applicable	NO	0	0	0
645	NO	REDACTED	REDACTED	REDACTED	REDACTED	REDACTED	REDACTED	REDACTED	REDACTED	REDACTED	F	50-59	Primary	Yes	REDACTED	REDACTED					10	1	3	0	2	1	0	0	0	0	Yes	2	2	Is insufficient so you need to use savings to meet expenses	0	0	0	1	1	1	1	1	1	1	Household head	YES	2	0	0
646	NO	REDACTED	REDACTED	REDACTED	REDACTED	REDACTED	REDACTED	REDACTED	REDACTED	REDACTED	F	30-39	Primary	No	REDACTED	REDACTED					10	0	0	0	1	0	0	2	0	0	Yes	2	2	Only just meets expenses	0	0	0	0	0	0	0	0	0	0	Not Applicable	NO	0	0	0
647	NO	REDACTED	REDACTED	REDACTED	REDACTED	REDACTED	REDACTED	REDACTED	REDACTED	REDACTED	M	60<	Primary	Yes	REDACTED	REDACTED					6	1	2	0	2	0	0	1	0	0	Yes	1	1	Only just meets expenses	0	0	0	1	0	1	0	0	0	0	Household head	YES	4	0	2
648	NO	REDACTED	REDACTED	REDACTED	REDACTED	REDACTED	REDACTED	REDACTED	REDACTED	REDACTED	F	<30	Form 4-5 (senior)	Yes	REDACTED	REDACTED					8	1	6	2	0	1	0	0	0	0	Yes	1	1	Only just meets expenses	0	0	0	1	0	1	0	1	1	0	Household head	YES	6	0	2
649	NO	REDACTED	REDACTED	REDACTED	REDACTED	REDACTED	REDACTED	REDACTED	REDACTED	REDACTED	M	40-49	Form 4-5 (senior)	Yes	REDACTED	REDACTED					3	1	3	0	1	0	0	0	0	0	No	3	3	Allows you to build savings	0	0	0	1	0	1	1	1	1	0	Not Applicable	NO	0	0	0
650	NO	REDACTED	REDACTED	REDACTED	REDACTED	REDACTED	REDACTED	REDACTED	REDACTED	REDACTED	F	60<	Primary	Yes	REDACTED	REDACTED					1	0	3	0	0	0	0	1	0	0	Yes	2	2	Only just meets expenses	0	0	0	1	0	1	0	1	1	0	Not Applicable	NO	0	0	0
651	NO	REDACTED	REDACTED	REDACTED	REDACTED	REDACTED	REDACTED	REDACTED	REDACTED	REDACTED	M	<30	Form 4-5 (senior)	Yes	REDACTED	REDACTED					7	2	3	0	1	0	0	0	0	0	Yes	2	2	Only just meets expenses	0	0	0	0	0	1	0	0	1	0	Household head	YES	5	0	3
652	NO	REDACTED	REDACTED	REDACTED	REDACTED	REDACTED	REDACTED	REDACTED	REDACTED	REDACTED	F	<30	Form 4-5 (senior)	Yes	REDACTED	REDACTED					7	2	0	0	0	0	1	0	0	0	Yes	2	0	Only just meets expenses	0	0	0	1	0	0	1	1	1	0	Household head	YES	50	12	21
653	NO	REDACTED	REDACTED	REDACTED	REDACTED	REDACTED	REDACTED	REDACTED	REDACTED	REDACTED	F	<30	Form 4-5 (senior)	Yes	REDACTED	REDACTED					5	1	2	0	2	1	0	0	0	0	Yes	2	2	Only just meets expenses	1	0	0	1	0	0	1	1	1	0	Household head	YES	13	0	2
654	NO	REDACTED	REDACTED	REDACTED	REDACTED	REDACTED	REDACTED	REDACTED	REDACTED	REDACTED					REDACTED	REDACTED	F	60<	None	Yes	1	0	4	0	0	0	1	0	0	0	Yes	2	0	Only just meets expenses	0	0	0	1	0	1	1	1	1	0	Not Applicable	NO	0	0	0
655	NO	REDACTED	REDACTED	REDACTED	REDACTED	REDACTED	REDACTED	REDACTED	REDACTED	REDACTED	F	30-39	Form 4-5 (senior)	Yes	REDACTED	REDACTED					4	2	6	2	1	0	0	0	0	0	Yes	3	3	Is insufficient so you need to borrow to meet expenses	0	1	0	1	0	0	1	1	1	0	Household head	YES	60	0	Not sure
656	NO	REDACTED	REDACTED	REDACTED	REDACTED	REDACTED	REDACTED	REDACTED	REDACTED	REDACTED	F	<30	Form 4-5 (senior)	Yes	REDACTED	REDACTED					16	1	5	3	2	1	4	0	0	0	Yes	2	2	Allows you to build savings	0	0	0	1	0	1	1	1	0	0	Family member living here	YES	2	0	0
657	NO	REDACTED	REDACTED	REDACTED	REDACTED	REDACTED	REDACTED	REDACTED	REDACTED	REDACTED	M	40-49	Tertiary	Yes	REDACTED	REDACTED					6	1	5	0	1	0	0	0	0	0	No	3	3	Allows you to build savings	0	0	0	0	0	1	1	1	1	0	Not Applicable	NO	0	0	0
658	NO	REDACTED	REDACTED	REDACTED	REDACTED	REDACTED	REDACTED	REDACTED	REDACTED	REDACTED	F	30-39	Form 4-5 (senior)	Yes	REDACTED	REDACTED					4	1	5	2	1	0	0	0	0	0	No	3	2	Allows you to build savings	0	0	0	1	0	1	1	1	1	0	Household head	YES	40	Not sure	50
659	NO	REDACTED	REDACTED	REDACTED	REDACTED	REDACTED	REDACTED	REDACTED	REDACTED	REDACTED					REDACTED	REDACTED	M	30-39	Form 4-5 (senior)	Yes	1	1	3	0	0	1	0	0	0	0	No	3	3	Allows you to build savings	1	0	0	1	0	1	1	1	1	0	Household head	YES	30	0	15
660	NO	REDACTED	REDACTED	REDACTED	REDACTED	REDACTED	REDACTED	REDACTED	REDACTED	REDACTED	F	<30	Form 4-5 (senior)	Yes	REDACTED	REDACTED					8	3	4	1	2	3	4	0	0	0	Yes	2	2	Allows you to build savings	1	1	0	1	0	1	1	1	1	0	Household head	YES	20	0	50
661	NO	REDACTED	REDACTED	REDACTED	REDACTED	REDACTED	REDACTED	REDACTED	REDACTED	REDACTED	F	<30	Form 4-5 (senior)	Yes	REDACTED	REDACTED					3	1	3	1	2	3	4	0	0	0	No	3	3	Allows you to build savings	0	0	0	2	0	1	1	1	1	0	Household head	YES	50	0	Not sure
662	NO	REDACTED	REDACTED	REDACTED	REDACTED	REDACTED	REDACTED	REDACTED	REDACTED	REDACTED	M	<30	Tertiary	Yes	REDACTED	REDACTED					4	5	15	2	1	0	0	0	0	0	No	3	3	Allows you to build savings	0	0	0	0	0	1	1	1	1	1	Not Applicable	NO	0	0	0
663	NO	REDACTED	REDACTED	REDACTED	REDACTED	REDACTED	REDACTED	REDACTED	REDACTED	REDACTED	M	<30	Form 4-5 (senior)	Yes	REDACTED	REDACTED					2	1	0	0	1	0	2	0	0	0	Yes	2	0	Only just meets expenses	0	0	0	0	0	1	0	0	1	0	Family member living here	YES	2	0	10
664	NO	REDACTED	REDACTED	REDACTED	REDACTED	REDACTED	REDACTED	REDACTED	REDACTED	REDACTED	M	<30	JC	Yes	REDACTED	REDACTED					1	0	3	0	1	0	0	0	0	0	Yes	2	0	Allows you to build savings	0	0	0	0	0	0	1	1	1	0	Not Applicable	NO	0	0	0
665	NO	REDACTED	REDACTED	REDACTED	REDACTED	REDACTED	REDACTED	REDACTED	REDACTED	REDACTED	F	<30	JC	Yes	REDACTED	REDACTED					1	0	2	0	1	0	2	0	0	0	No	3	3	Allows you to build savings	0	0	0	0	0	0	0	1	1	0	Not Applicable	NO	0	0	0
666	NO	REDACTED	REDACTED	REDACTED	REDACTED	REDACTED	REDACTED	REDACTED	REDACTED	REDACTED	F	50-59	Primary	Yes	REDACTED	REDACTED					4	1	8	0	0	1	2	0	0	0	No	3	0	Allows you to build savings	1	0	0	1	1	1	1	1	1	0	Not Applicable	NO	0	0	0
667	NO	REDACTED	REDACTED	REDACTED	REDACTED	REDACTED	REDACTED	REDACTED	REDACTED	REDACTED	F	40-49	Form 4-5 (senior)	Yes	REDACTED	REDACTED					3	3	2	2	1	0	0	0	0	0	Yes	2	3	Is insufficient so you need to borrow to meet expenses	0	0	0	1	0	1	1	1	1	0	Household head	YES	2	0	1
668	NO	REDACTED	REDACTED	REDACTED	REDACTED	REDACTED	REDACTED	REDACTED	REDACTED	REDACTED					REDACTED	REDACTED	F	40-49	JC	Yes	5	0	4	0	0	2	0	0	1	0	Yes	1	1	Is insufficient so you need to borrow to meet expenses	0	0	0	0	0	1	0	1	1	0	Not Applicable	NO	0	0	0
669	NO	REDACTED	REDACTED	REDACTED	REDACTED	REDACTED	REDACTED	REDACTED	REDACTED	REDACTED	F	30-39	JC	Yes	REDACTED	REDACTED					8	0	2	0	1	0	0	0	1	0	Yes	2	3	Is insufficient so you need to borrow to meet expenses	0	0	0	0	0	1	1	1	1	0	Not Applicable	NO	0	0	0
670	NO	REDACTED	REDACTED	REDACTED	REDACTED	REDACTED	REDACTED	REDACTED	REDACTED	REDACTED	M	30-39	Primary	No	REDACTED	REDACTED					9	1	0	0	1	0	0	0	0	0	Yes	2	2	Is insufficient so you need to borrow to meet expenses	0	0	0	0	0	0	0	0	1	0	Not Applicable	YES	0	0	20
671	NO	REDACTED	REDACTED	REDACTED	REDACTED	REDACTED	REDACTED	REDACTED	REDACTED	REDACTED	F	50-59	Primary	Yes	REDACTED	REDACTED					16	0	3	0	1	0	0	0	0	0	Yes	2	2	Only just meets expenses	0	0	0	1	0	1	1	1	1	0	Not Applicable	NO	0	0	0
672	NO	REDACTED	REDACTED	REDACTED	REDACTED	REDACTED	REDACTED	REDACTED	REDACTED	REDACTED					REDACTED	REDACTED	F	40-49	JC	Yes	16	0	1	0	1	0	0	0	0	0	Yes	1	1	Is insufficient so you need to use savings to meet expenses	1	1	0	1	0	0	0	0	0	0	Not Applicable	NO	0	0	0
673	NO	REDACTED	REDACTED	REDACTED	REDACTED	REDACTED	REDACTED	REDACTED	REDACTED	REDACTED	F	60<	Primary	Yes	REDACTED	REDACTED					4	1	5	1	0	0	0	0	0	0	Yes	1	0	Only just meets expenses	0	0	0	0	0	1	1	1	1	0	Household head	YES	12	0	0
674	NO	REDACTED	REDACTED	REDACTED	REDACTED	REDACTED	REDACTED	REDACTED	REDACTED	REDACTED					REDACTED	REDACTED	F	60<	None	No	10	1	0	0	0	0	0	1	0	0	Yes	2	3	Only just meets expenses	1	0	0	0	0	1	0	1	1	0	Not Applicable	NO	0	0	0
675	NO	REDACTED	REDACTED	REDACTED	REDACTED	REDACTED	REDACTED	REDACTED	REDACTED	REDACTED					REDACTED	REDACTED	F	40-49	JC	Yes	11	2	2	0	1	0	0	0	0	0	No	3	0	Only just meets expenses	0	0	0	1	1	1	1	1	1	0	Not Applicable	NO	0	0	0
676	NO	REDACTED	REDACTED	REDACTED	REDACTED	REDACTED	REDACTED	REDACTED	REDACTED	REDACTED					REDACTED	REDACTED	F	40-49	Primary	Yes	6	2	1	1	0	0	0	0	0	0	Yes	2	3	Only just meets expenses	0	0	0	1	0	0	0	0	1	0	Household head	YES	12	0	3
677	NO	REDACTED	REDACTED	REDACTED	REDACTED	REDACTED	REDACTED	REDACTED	REDACTED	REDACTED					REDACTED	REDACTED	F	60<	Primary	Yes	3	0	2	0	0	0	0	1	0	0	Yes	2	0	Allows you to build savings	0	0	0	0	0	1	0	0	0	0	Not Applicable	NO	0	0	0
678	NO	REDACTED	REDACTED	REDACTED	REDACTED	REDACTED	REDACTED	REDACTED	REDACTED	REDACTED					REDACTED	REDACTED	F	40-49	Primary	Yes	2	2	3	0	1	0	0	0	0	0	Yes	2	2	Only just meets expenses	0	0	0	1	0	0	0	1	1	0	Not Applicable	NO	0	0	0
679	NO	REDACTED	REDACTED	REDACTED	REDACTED	REDACTED	REDACTED	REDACTED	REDACTED	REDACTED					REDACTED	REDACTED	F	<30	Form 4-5 (senior)	Yes	5	0	1	0	1	0	0	0	0	0	Yes	2	2	Allows you to build savings	0	0	0	0	0	1	1	1	1	0	Not Applicable	NO	0	0	0
680	NO	REDACTED	REDACTED	REDACTED	REDACTED	REDACTED	REDACTED	REDACTED	REDACTED	REDACTED					REDACTED	REDACTED	F	40-49	Form 4-5 (senior)	Yes	8	1	2	0	1	0	0	0	0	0	No	3	3	Allows you to build savings	0	1	0	1	0	1	1	1	1	0	Not Applicable	NO	0	0	0
681	NO	REDACTED	REDACTED	REDACTED	REDACTED	REDACTED	REDACTED	REDACTED	REDACTED	REDACTED					REDACTED	REDACTED	F	60<	Primary	Yes	2	0	0	0	0	0	0	1	0	0	Yes	1	0	Allows you to build savings	0	0	0	0	0	0	1	1	0	0	Not Applicable	NO	0	0	0
682	NO	REDACTED	REDACTED	REDACTED	REDACTED	REDACTED	REDACTED	REDACTED	REDACTED	REDACTED	F	<30	Tertiary	Yes	REDACTED	REDACTED					12	0	3	0	0	2	0	1	0	0	Yes	2	2	Only just meets expenses	0	0	0	0	0	1	1	1	1	0	Not Applicable	NO	0	0	0
683	NO	REDACTED	REDACTED	REDACTED	REDACTED	REDACTED	REDACTED	REDACTED	REDACTED	REDACTED					REDACTED	REDACTED	F	<30	Primary	Yes	10	2	2	2	1	0	0	0	0	0	Yes	2	2	Is insufficient so you need to use savings to meet expenses	0	0	0	0	0	0	0	0	0	0	Household head	YES	10	0	4
684	NO	REDACTED	REDACTED	REDACTED	REDACTED	REDACTED	REDACTED	REDACTED	REDACTED	REDACTED	F	40-49	None	No	REDACTED	REDACTED					2	0	2	0	0	0	0	1	0	0	No	3	3	Only just meets expenses	0	0	0	0	0	0	0	0	0	0	0	NO	0	0	0
685	NO	REDACTED	REDACTED	REDACTED	REDACTED	REDACTED	REDACTED	REDACTED	REDACTED	REDACTED					REDACTED	REDACTED	F	40-49	JC	Yes	1	1	0	2	0	1	0	0	0	0	Yes	2	0	Only just meets expenses	0	0	0	0	0	1	1	0	1	0	0	NO	0	0	0
686	NO	REDACTED	REDACTED	REDACTED	REDACTED	REDACTED	REDACTED	REDACTED	REDACTED	REDACTED	M	60<	None	No	REDACTED	REDACTED					2	4	0	3	0	2	0	1	0	0	Yes	3	3	Only just meets expenses	0	0	0	0	0	0	1	0	0	0	Household head	YES	9	0	0
687	NO	REDACTED	REDACTED	REDACTED	REDACTED	REDACTED	REDACTED	REDACTED	REDACTED	REDACTED					REDACTED	REDACTED	F	<30	JC	Yes	8	1	3	4	1	2	0	3	0	0	Yes	2	2	Allows you to build savings	0	0	0	0	0	0	0	0	1	0	Household head	YES	10	0	0
688	NO	REDACTED	REDACTED	REDACTED	REDACTED	REDACTED	REDACTED	REDACTED	REDACTED	REDACTED	M	40-49	Primary	Yes	REDACTED	REDACTED					5	1	2	3	1	0	2	0	0	0	No	2	2	Only just meets expenses	0	0	0	0	0	0	0	1	0	0	Household head	YES	1	0	0
689	NO	REDACTED	REDACTED	REDACTED	REDACTED	REDACTED	REDACTED	REDACTED	REDACTED	REDACTED					REDACTED	REDACTED	F	<30	JC	Yes	4	1	4	3	1	2	0	4	0	0	Yes	3	3	Only just meets expenses	0	1	0	1	0	0	0	0	1	0	Household head	YES	16	0	18
690	NO	REDACTED	REDACTED	REDACTED	REDACTED	REDACTED	REDACTED	REDACTED	REDACTED	REDACTED					REDACTED	REDACTED	F	50-59	Primary	Yes	5	0	2	0	1	0	0	0	0	0	Yes	2	2	Only just meets expenses	0	0	0	0	0	0	0	0	0	0	Household head	YES	8	0	5
691	NO	REDACTED	REDACTED	REDACTED	REDACTED	REDACTED	REDACTED	REDACTED	REDACTED	REDACTED	F	60<	None	No	REDACTED	REDACTED					5	1	3	4	3	0	2	1	0	0	No	3	3	Allows you to build savings	0	0	0	1	0	0	0	0	0	0	0	NO	0	0	0
692	NO	REDACTED	REDACTED	REDACTED	REDACTED	REDACTED	REDACTED	REDACTED	REDACTED	REDACTED					REDACTED	REDACTED	M	<30	Primary	Yes	5	0	4	4	0	1	2	3	0	0	Yes	2	2	Only just meets expenses	0	1	0	0	1	0	0	0	0	0	Household head	YES	6	3	5
693	NO	REDACTED	REDACTED	REDACTED	REDACTED	REDACTED	REDACTED	REDACTED	REDACTED	REDACTED	F	60<	None	Yes	REDACTED	REDACTED					4	3	4	3	0	0	2	1	0	0	No	2	2	Only just meets expenses	0	0	0	0	0	0	0	0	0	0	0	NO	0	0	0
694	NO	REDACTED	REDACTED	REDACTED	REDACTED	REDACTED	REDACTED	REDACTED	REDACTED	REDACTED					REDACTED	REDACTED	M	<30	Form 4-5 (senior)	Yes	11	1	1	2	1	0	0	0	0	0	No	3	3	Only just meets expenses	1	0	0	1	0	0	1	1	1	0	Household head	YES	18	0	0
695	NO	REDACTED	REDACTED	REDACTED	REDACTED	REDACTED	REDACTED	REDACTED	REDACTED	REDACTED					REDACTED	REDACTED	M	<30	Form 4-5 (senior)	Yes	5	2	2	1	2	0	3	0	0	0	No	3	3	Only just meets expenses	1	0	0	1	0	0	1	0	1	0	Household head	YES	14	0	0
696	NO	REDACTED	REDACTED	REDACTED	REDACTED	REDACTED	REDACTED	REDACTED	REDACTED	REDACTED					REDACTED	REDACTED	F	30-39	Form 4-5 (senior)	Yes	6	1	1	0	1	0	2	0	0	0	Yes	3	3	Only just meets expenses	0	0	0	0	0	1	0	1	1	0	0	NO	0	0	0
697	NO	REDACTED	REDACTED	REDACTED	REDACTED	REDACTED	REDACTED	REDACTED	REDACTED	REDACTED	M	30-39	Primary	Yes	REDACTED	REDACTED					8	4	0	0	0	0	0	1	0	0	Yes	2	2	Only just meets expenses	1	0	0	0	0	0	0	0	0	0	Family member living here	YES	16	0	19
698	NO	REDACTED	REDACTED	REDACTED	REDACTED	REDACTED	REDACTED	REDACTED	REDACTED	REDACTED	F	30-39	Vocational	Yes	REDACTED	REDACTED					1	1	2	2	0	1	0	0	0	0	Yes	2	2	Allows you to build savings	0	0	0	1	0	1	1	1	1	0	0	NO	0	0	0
699	NO	REDACTED	REDACTED	REDACTED	REDACTED	REDACTED	REDACTED	REDACTED	REDACTED	REDACTED	F	60<	JC	No	REDACTED	REDACTED					4	2	5	0	0	0	0	1	0	0	No	2	2	Only just meets expenses	0	0	0	1	0	1	1	1	1	0	0	NO	0	0	0
700	NO	REDACTED	REDACTED	REDACTED	REDACTED	REDACTED	REDACTED	REDACTED	REDACTED	REDACTED	F	60<	Form 4-5 (senior)	Yes	REDACTED	REDACTED					12	3	0	0	1	2	0	3	0	0	Yes	1	2	Is insufficient so you need to use savings to meet expenses	0	0	0	1	0	0	0	1	0	0	Household head	YES	2	0	0
701	NO	REDACTED	REDACTED	REDACTED	REDACTED	REDACTED	REDACTED	REDACTED	REDACTED	REDACTED	F	40-49	None	No	REDACTED	REDACTED					7	0	2	0	0	0	0	1	0	0	Yes	1	1	Is insufficient so you need to borrow to meet expenses	0	0	0	0	0	0	0	0	1	0	0	NO	0	0	0
702	NO	REDACTED	REDACTED	REDACTED	REDACTED	REDACTED	REDACTED	REDACTED	REDACTED	REDACTED	M	30-39	Primary	Yes	REDACTED	REDACTED					4	2	0	0	1	0	0	0	0	0	Yes	2	2	Only just meets expenses	0	0	0	0	0	0	1	0	1	0	Family member living here	YES	9	0	0
703	NO	REDACTED	REDACTED	REDACTED	REDACTED	REDACTED	REDACTED	REDACTED	REDACTED	REDACTED	F	50-59	None	No	REDACTED	REDACTED					7	0	1	0	0	0	0	1	0	0	Yes	1	2	Is insufficient so you need to use savings to meet expenses	0	0	0	0	0	0	0	0	1	0	0	NO	0	0	0
704	NO	REDACTED	REDACTED	REDACTED	REDACTED	REDACTED	REDACTED	REDACTED	REDACTED	REDACTED	M	40-49	JC	Yes	REDACTED	REDACTED					2	0	0	0	0	0	0	1	0	0	Yes	1	2	Is insufficient so you need to borrow to meet expenses	0	0	0	0	0	0	0	0	0	0	0	NO	0	0	0
705	NO	REDACTED	REDACTED	REDACTED	REDACTED	REDACTED	REDACTED	REDACTED	REDACTED	REDACTED					REDACTED	REDACTED	F	<30	JC	Yes	9	2	0	0	0	1	0	0	0	0	Yes	2	2	Only just meets expenses	0	0	0	0	0	1	1	1	1	0	0	YES	0	0	10
706	NO	REDACTED	REDACTED	REDACTED	REDACTED	REDACTED	REDACTED	REDACTED	REDACTED	REDACTED	F	50-59	JC	No	REDACTED	REDACTED					5	3	4	0	0	0	0	1	0	0	Yes	2	2	Is insufficient so you need to use savings to meet expenses	0	0	0	0	0	0	1	0	1	0	0	NO	0	0	0
707	NO	REDACTED	REDACTED	REDACTED	REDACTED	REDACTED	REDACTED	REDACTED	REDACTED	REDACTED	F	50-59	Form 4-5 (senior)	Yes	REDACTED	REDACTED					1	1	4	0	0	0	2	1	0	0	No	2	2	Only just meets expenses	0	0	0	1	0	1	1	1	1	1	Household head	YES	19	0	4
708	NO	REDACTED	REDACTED	REDACTED	REDACTED	REDACTED	REDACTED	REDACTED	REDACTED	REDACTED	M	50-59	JC	Yes	REDACTED	REDACTED					13	4	3	0	0	0	1	2	0	0	No	3	3	Only just meets expenses	1	0	0	0	0	1	1	1	1	0	0	NO	0	0	0
709	NO	REDACTED	REDACTED	REDACTED	REDACTED	REDACTED	REDACTED	REDACTED	REDACTED	REDACTED	M	30-39	Form 4-5 (senior)	Yes	REDACTED	REDACTED					4	1	0	0	1	0	0	0	0	0	Yes	2	2	Only just meets expenses	0	0	0	0	0	0	0	0	1	0	Household head	YES	3	0	0
710	NO	REDACTED	REDACTED	REDACTED	REDACTED	REDACTED	REDACTED	REDACTED	REDACTED	REDACTED	F	30-39	JC	Yes	REDACTED	REDACTED					8	1	0	0	2	0	3	1	0	0	Yes	2	2	Is insufficient so you need to use savings to meet expenses	0	0	0	0	0	0	1	1	1	0	Household head	YES	5	0	0
711	NO	REDACTED	REDACTED	REDACTED	REDACTED	REDACTED	REDACTED	REDACTED	REDACTED	REDACTED					REDACTED	REDACTED	F	60<	Vocational	Yes	4	1	2	0	0	1	0	0	0	0	Yes	2	2	Only just meets expenses	0	0	0	1	0	0	1	0	0	0	Household head	YES	3	0	0
712	NO	REDACTED	REDACTED	REDACTED	REDACTED	REDACTED	REDACTED	REDACTED	REDACTED	REDACTED					REDACTED	REDACTED	F	<30	Form 4-5 (senior)	Yes	7	1	1	0	1	0	0	0	0	0	Yes	2	2	Only just meets expenses	0	0	0	1	0	1	0	1	1	0	Household head	YES	7	6	20
713	NO	REDACTED	REDACTED	REDACTED	REDACTED	REDACTED	REDACTED	REDACTED	REDACTED	REDACTED					REDACTED	REDACTED	F	50-59	JC	Yes	6	0	1	0	0	0	0	1	0	0	Yes	1	1	Only just meets expenses	0	0	0	0	0	0	1	0	1	0	0	NO	0	0	0
714	NO	REDACTED	REDACTED	REDACTED	REDACTED	REDACTED	REDACTED	REDACTED	REDACTED	REDACTED					REDACTED	REDACTED	F	60<	None	No	3	1	4	0	0	0	0	1	0	0	Yes	2	2	Only just meets expenses	1	0	0	0	0	0	0	0	1	0	0	NO	0	0	0
715	NO	REDACTED	REDACTED	REDACTED	REDACTED	REDACTED	REDACTED	REDACTED	REDACTED	REDACTED					REDACTED	REDACTED	M	50-59	None	No	6	0	2	0	1	0	0	0	0	0	Yes	2	2	Only just meets expenses	0	1	0	0	0	1	1	1	1	0	Household head	YES	2	0	0
716	NO	REDACTED	REDACTED	REDACTED	REDACTED	REDACTED	REDACTED	REDACTED	REDACTED	REDACTED					REDACTED	REDACTED	F	30-39	JC	Yes	4	1	0	0	1	0	0	0	0	0	Yes	2	2	Only just meets expenses	0	0	0	0	0	0	0	0	1	0	0	YES	0	0	0
717	NO	REDACTED	REDACTED	REDACTED	REDACTED	REDACTED	REDACTED	REDACTED	REDACTED	REDACTED					REDACTED	REDACTED	M	40-49	Primary	Yes	4	1	2	0	1	2	0	0	0	0	Yes	1	1	Is insufficient so you need to use savings to meet expenses	0	0	0	1	0	0	1	0	1	0	0	NO	0	0	0
718	NO	REDACTED	REDACTED	REDACTED	REDACTED	REDACTED	REDACTED	REDACTED	REDACTED	REDACTED					REDACTED	REDACTED	F	50-59	None	No	6	1	2	0	0	0	0	0	0	0	Yes	2	2	Is insufficient so you need to borrow to meet expenses	0	0	0	1	0	0	0	0	1	0	Household head	YES	6	0	0
719	NO	REDACTED	REDACTED	REDACTED	REDACTED	REDACTED	REDACTED	REDACTED	REDACTED	REDACTED					REDACTED	REDACTED	F	40-49	JC	Yes	6	1	5	0	1	0	0	0	0	0	No	3	3	Only just meets expenses	0	0	0	1	0	0	1	0	1	0	0	NO	0	0	0
720	NO	REDACTED	REDACTED	REDACTED	REDACTED	REDACTED	REDACTED	REDACTED	REDACTED	REDACTED					REDACTED	REDACTED	F	40-49	Primary	Yes	1	0	4	0	1	0	2	0	0	0	Yes	3	3	Only just meets expenses	0	0	0	0	0	0	0	0	0	0	Household head	YES	7	0	0
721	NO	REDACTED	REDACTED	REDACTED	REDACTED	REDACTED	REDACTED	REDACTED	REDACTED	REDACTED	F	40-49	JC	Yes	REDACTED	REDACTED					8	0	4	0	1	0	0	0	0	0	Yes	2	2	Only just meets expenses	0	0	0	0	0	1	1	1	1	0	0	YES	0	0	0
722	NO	REDACTED	REDACTED	REDACTED	REDACTED	REDACTED	REDACTED	REDACTED	REDACTED	REDACTED	F	40-49	Primary	Yes	REDACTED	REDACTED					3	0	0	0	2	0	0	0	1	0	Yes	1	1	Is insufficient so you need to borrow to meet expenses	0	0	0	0	0	0	0	0	1	0	0	NO	0	0	0
723	NO	REDACTED	REDACTED	REDACTED	REDACTED	REDACTED	REDACTED	REDACTED	REDACTED	REDACTED	M	40-49	Form 4-5 (senior)	Yes	REDACTED	REDACTED					10	2	3	1	0	0	0	0	0	0	Yes	2	3	Only just meets expenses	1	1	0	0	0	0	1	0	1	0	Household head	YES	18	0	52
724	NO	REDACTED	REDACTED	REDACTED	REDACTED	REDACTED	REDACTED	REDACTED	REDACTED	REDACTED	F	60<	None	No	REDACTED	REDACTED					1	0	5	0	0	0	0	1	0	0	Yes	1	0	Only just meets expenses	0	0	0	0	0	0	0	0	1	0	0	NO	0	0	0
725	NO	REDACTED	REDACTED	REDACTED	REDACTED	REDACTED	REDACTED	REDACTED	REDACTED	REDACTED	F	60<	None	Yes	REDACTED	REDACTED					6	2	3	0	0	0	0	1	0	0	Yes	2	2	Is insufficient so you need to borrow to meet expenses	1	0	0	0	0	0	0	0	1	0	household head	YES	3	0	0
726	NO	REDACTED	REDACTED	REDACTED	REDACTED	REDACTED	REDACTED	REDACTED	REDACTED	REDACTED	F	30-39	Form 4-5 (senior)	Yes	REDACTED	REDACTED					4	0	0	0	0	0	0	0	1	0	Yes	1	0	Is insufficient so you need to borrow to meet expenses	0	0	0	0	0	1	0	0	1	0	0	NO	0	0	0
727	NO	REDACTED	REDACTED	REDACTED	REDACTED	REDACTED	REDACTED	REDACTED	REDACTED	REDACTED	M	50-59	Primary	Yes	REDACTED	REDACTED					2	2	8	0	0	1	0	1	0	0	No	2	0	Only just meets expenses	0	0	0	1	0	1	1	1	1	1	Household head	YES	2	0	5
728	NO	REDACTED	REDACTED	REDACTED	REDACTED	REDACTED	REDACTED	REDACTED	REDACTED	REDACTED	F	60<	Primary	Yes	REDACTED	REDACTED					5	3	3	0	1	0	0	0	2	0	Yes	3	3	Is insufficient so you need to borrow to meet expenses	0	0	0	0	0	0	0	0	0	0	0	YES	0	8	0
729	NO	REDACTED	REDACTED	REDACTED	REDACTED	REDACTED	REDACTED	REDACTED	REDACTED	REDACTED					REDACTED	REDACTED	M	<30	Form 4-5 (senior)	Yes	3	3	3	0	0	0	1	0	0	0	No	3	3	Only just meets expenses	0	0	0	1	0	0	1	0	1	0	Household head	YES	3	0	0
730	NO	REDACTED	REDACTED	REDACTED	REDACTED	REDACTED	REDACTED	REDACTED	REDACTED	REDACTED	M	60<	Primary	Yes	REDACTED	REDACTED					4	1	2	0	1	0	0	0	0	0	Yes	3	3	Is insufficient so you need to borrow to meet expenses	0	0	0	1	0	0	1	0	1	0	Household head	YES	6	0	0
731	NO	REDACTED	REDACTED	REDACTED	REDACTED	REDACTED	REDACTED	REDACTED	REDACTED	REDACTED	M	50-59	JC	Yes	REDACTED	REDACTED					2	2	0	2	0	0	0	1	0	0	Yes	2	0	Is insufficient so you need to borrow to meet expenses	1	0	0	1	0	1	1	0	1	0	Household head	YES	9	0	3
732	NO	REDACTED	REDACTED	REDACTED	REDACTED	REDACTED	REDACTED	REDACTED	REDACTED	REDACTED					REDACTED	REDACTED	F	50-59	Primary	Yes	10	3	0	0	0	1	0	0	0	0	Yes	1	1	Is insufficient so you need to borrow to meet expenses	0	0	0	0	0	0	0	0	0	0	Household head	YES	5	0	0
733	NO	REDACTED	REDACTED	REDACTED	REDACTED	REDACTED	REDACTED	REDACTED	REDACTED	REDACTED					REDACTED	REDACTED	M	50-59	Primary	Yes	2	1	0	0	0	0	0	0	0	0	Yes	1	1	Only just meets expenses	0	1	0	1	0	1	1	1	0	0	0	NO	0	0	0
734	NO	REDACTED	REDACTED	REDACTED	REDACTED	REDACTED	REDACTED	REDACTED	REDACTED	REDACTED					REDACTED	REDACTED	F	40-49	JC	Yes	6	1	0	0	0	0	0	1	0	0	No	2	2	Is insufficient so you need to borrow to meet expenses	0	0	0	0	0	0	1	1	1	0	Household head	YES	10	0	0
735	NO	REDACTED	REDACTED	REDACTED	REDACTED	REDACTED	REDACTED	REDACTED	REDACTED	REDACTED					REDACTED	REDACTED	F	60<	None	No	7	0	0	0	0	0	0	0	0	0	Yes	1	1	Is insufficient so you need to borrow to meet expenses	0	0	0	0	0	0	0	0	0	0	0	NO	0	0	0
736	NO	REDACTED	REDACTED	REDACTED	REDACTED	REDACTED	REDACTED	REDACTED	REDACTED	REDACTED					REDACTED	REDACTED	F	50-59	Primary	Yes	6	1	2	0	2	1	0	1	0	0	Yes	2	2	Only just meets expenses	0	0	0	0	0	0	0	0	0	0	Household head	YES	2	0	0
737	NO	REDACTED	REDACTED	REDACTED	REDACTED	REDACTED	REDACTED	REDACTED	REDACTED	REDACTED					REDACTED	REDACTED	F	50-59	None	No	9	0	2	0	0	0	0	0	1	0	Yes	1	1	Is insufficient so you need to borrow to meet expenses	0	0	0	0	0	0	1	0	1	0	0	NO	0	0	0
738	NO	REDACTED	REDACTED	REDACTED	REDACTED	REDACTED	REDACTED	REDACTED	REDACTED	REDACTED					REDACTED	REDACTED	F	30-39	JC	Yes	3	1	0	0	0	1	0	0	0	0	Yes	1	2	Is insufficient so you need to borrow to meet expenses	0	0	0	0	0	0	0	0	1	0	Household head	YES	10	0	0
739	NO	REDACTED	REDACTED	REDACTED	REDACTED	REDACTED	REDACTED	REDACTED	REDACTED	REDACTED					REDACTED	REDACTED	F	50-59	Primary	Yes	9	1	0	0	1	0	0	0	0	0	Yes	2	2	Is insufficient so you need to borrow to meet expenses	1	0	0	0	0	1	0	1	1	0	Household head	YES	9	0	6
740	NO	REDACTED	REDACTED	REDACTED	REDACTED	REDACTED	REDACTED	REDACTED	REDACTED	REDACTED					REDACTED	REDACTED	M	60<	None	Yes	1	1	0	0	0	0	0	1	0	0	Yes	1	0	Is insufficient so you need to borrow to meet expenses	0	0	0	1	0	0	0	0	0	0	Household head	YES	9	0	0
741	NO	REDACTED	REDACTED	REDACTED	REDACTED	REDACTED	REDACTED	REDACTED	REDACTED	REDACTED					REDACTED	REDACTED	M	40-49	None	No	10	2	0	0	0	0	0	0	0	0	Yes	1	2	Is insufficient so you need to borrow to meet expenses	1	0	0	0	1	1	1	1	1	0	Household head	YES	10	0	15
742	NO	REDACTED	REDACTED	REDACTED	REDACTED	REDACTED	REDACTED	REDACTED	REDACTED	REDACTED					REDACTED	REDACTED	M	<30	Form 4-5 (senior)	Yes	29	1	2	0	0	0	0	0	0	0	No	2	2	Is insufficient so you need to borrow to meet expenses	0	0	0	0	0	0	1	0	0	0	Household head	YES	4	0	0
743	NO	REDACTED	REDACTED	REDACTED	REDACTED	REDACTED	REDACTED	REDACTED	REDACTED	REDACTED					REDACTED	REDACTED	F	40-49	None	No	13	0	0	0	0	0	0	1	0	0	Yes	1	1	Is insufficient so you need to borrow to meet expenses	0	0	0	0	0	0	0	0	0	0	0	NO	0	0	0
744	NO	REDACTED	REDACTED	REDACTED	REDACTED	REDACTED	REDACTED	REDACTED	REDACTED	REDACTED					REDACTED	REDACTED	F	30-39	None	No	7	2	0	1	0	0	0	0	0	0	Yes	2	2	Is insufficient so you need to borrow to meet expenses	0	0	0	1	0	1	1	1	1	0	Household head	YES	10	15	14
745	NO	REDACTED	REDACTED	REDACTED	REDACTED	REDACTED	REDACTED	REDACTED	REDACTED	REDACTED	F	50-59	Primary	Yes	REDACTED	REDACTED					2	3	5	2	0	0	1	0	0	0	Yes	2	0	Is insufficient so you need to borrow to meet expenses	0	0	0	1	0	1	1	1	1	0	Household head	YES	12	0	8
746	NO	REDACTED	REDACTED	REDACTED	REDACTED	REDACTED	REDACTED	REDACTED	REDACTED	REDACTED					REDACTED	REDACTED	F	60<	Primary	Yes	4	1	2	1	0	0	0	0	0	0	Yes	2	2	Only just meets expenses	0	0	0	1	0	1	1	1	1	1	Household head	YES	23	0	0
747	NO	REDACTED	REDACTED	REDACTED	REDACTED	REDACTED	REDACTED	REDACTED	REDACTED	REDACTED					REDACTED	REDACTED	F	<30	Tertiary	Yes	5	2	4	1	0	1	0	2	0	0	Yes	2	5	Is insufficient so you need to borrow to meet expenses	0	0	0	1	0	1	1	1	1	0	Household head	YES	10	11	10
748	NO	REDACTED	REDACTED	REDACTED	REDACTED	REDACTED	REDACTED	REDACTED	REDACTED	REDACTED	M	30-39	JC	Yes	REDACTED	REDACTED					15	2	7	0	0	1	0	0	0	0	Yes	2	2	Is insufficient so you need to borrow to meet expenses	0	0	0	0	0	1	1	1	0	0	0	NO	0	0	0
749	NO	REDACTED	REDACTED	REDACTED	REDACTED	REDACTED	REDACTED	REDACTED	REDACTED	REDACTED	F	40-49	Primary	Yes	REDACTED	REDACTED					5	2	0	3	1	2	4	5	.	.	Yes	2	2	Only just meets expenses	0	0	0	0	0	0	1	0	1	.	Family member living here	YES	10	0	0
750	NO	REDACTED	REDACTED	REDACTED	REDACTED	REDACTED	REDACTED	REDACTED	REDACTED	REDACTED					REDACTED	REDACTED	F	60<	Primary	Yes	8	1	0	2	0	0	0	1	.	.	Yes	3	3	Allows you to build savings	0	0	0	0	0	0	1	0	1	.		NO	0	0	0
751	NO	REDACTED	REDACTED	REDACTED	REDACTED	REDACTED	REDACTED	REDACTED	REDACTED	REDACTED					REDACTED	REDACTED	M	<30	JC	Yes	4	1	0	2	1	0	3	0	.	.	Yes	3	3	Only just meets expenses	1	0	0	0	0	0	1	0	1	.	Household head	YES	8	0	0
752	NO	REDACTED	REDACTED	REDACTED	REDACTED	REDACTED	REDACTED	REDACTED	REDACTED	REDACTED	M	<30	JC	Yes	REDACTED	REDACTED					8	1	1	2	1	0	3	0	.	.	Yes	2	3	Only just meets expenses	0	0	0	0	0	0	1	1	1	.	Family member living here	YES	8	0	0
753	NO	REDACTED	REDACTED	REDACTED	REDACTED	REDACTED	REDACTED	REDACTED	REDACTED	REDACTED	F	30-39	JC	Yes	REDACTED	REDACTED					5	2	5	1	2	0	0	0	.	.	Yes	2	2	Is insufficient so you need to borrow to meet expenses	1	0	0	0	0	0	1	0	1	.	Household head	YES	4	0	6
754	NO	REDACTED	REDACTED	REDACTED	REDACTED	REDACTED	REDACTED	REDACTED	REDACTED	REDACTED	M	40-49	Tertiary	Yes	REDACTED	REDACTED					7	1	3	3	1	2	0	4	.	.	Yes	3	3	Only just meets expenses	1	0	0	1	0	0	1	1	1	.	Family member living here	YES	10	0	0
755	NO	REDACTED	REDACTED	REDACTED	REDACTED	REDACTED	REDACTED	REDACTED	REDACTED	REDACTED					REDACTED	REDACTED	M	50-59	None	No	3	2	4	3	1	2	4	0	.	.	Yes	2	3	Is insufficient so you need to use savings to meet expenses	0	0	0	1	0	1	1	1	1	.	Household head	YES	1	0	2
756	NO	REDACTED	REDACTED	REDACTED	REDACTED	REDACTED	REDACTED	REDACTED	REDACTED	REDACTED	M	<30	Form 4-5 (senior)	Yes	REDACTED	REDACTED					3	2	8	1	2	0	3	4	.	.	Yes	3	3	Is insufficient so you need to use savings to meet expenses	1	0	0	1	0	0	1	0	1	.	Family member living here	YES	3	0	12
757	NO	REDACTED	REDACTED	REDACTED	REDACTED	REDACTED	REDACTED	REDACTED	REDACTED	REDACTED					REDACTED	REDACTED	F	50-59	Primary	Yes	3	2	3	2	3	0	1	0	.	.	Yes	3	3	Only just meets expenses	1	0	0	1	0	0	1	0	1	.	Family member living here	YES	7	0	11
758	NO	REDACTED	REDACTED	REDACTED	REDACTED	REDACTED	REDACTED	REDACTED	REDACTED	REDACTED	F	40-49	Primary	Yes	REDACTED	REDACTED					8	6	2	1	2	3	0	0	.	.	Yes	3	3	Only just meets expenses	0	0	0	0	0	0	1	0	1	.		NO	0	0	0
759	NO	REDACTED	REDACTED	REDACTED	REDACTED	REDACTED	REDACTED	REDACTED	REDACTED	REDACTED	M	30-39	Tertiary	Yes	REDACTED	REDACTED					4	5	3	1	2	0	0	3	.	.	Yes	2	2	Only just meets expenses	0	0	0	1	0	1	1	1	1	.	Family member living here	YES	3	5	0
760	NO	REDACTED	REDACTED	REDACTED	REDACTED	REDACTED	REDACTED	REDACTED	REDACTED	REDACTED	M	30-39	Form 4-5 (senior)	Yes	REDACTED	REDACTED					1	1	0	2	1	0	0	0	.	.	Yes	3		Allows you to build savings	0	0	0	0	0	0	0	1	1	.	Household head	YES	4	0	0
761	NO	REDACTED	REDACTED	REDACTED	REDACTED	REDACTED	REDACTED	REDACTED	REDACTED	REDACTED		<30	Form 4-5 (senior)	Yes	REDACTED	REDACTED					1	1	5	2	1	0	0	0	.	.	Yes	3		Only just meets expenses	0	0	0	0	0	0	0	0	1	.		NO	0	0	0
762	NO	REDACTED	REDACTED	REDACTED	REDACTED	REDACTED	REDACTED	REDACTED	REDACTED	REDACTED	F	40-49	Form 4-5 (senior)	Yes	REDACTED	REDACTED					1	0	4	0	1	0	0	0	.	.	No	2		Only just meets expenses	0	0	0	1	0	0	1	0	1	.		NO	0	0	0
763	NO	REDACTED	REDACTED	REDACTED	REDACTED	REDACTED	REDACTED	REDACTED	REDACTED	REDACTED	F	40-49	JC	Yes	REDACTED	REDACTED					8	2	0	2	1	3	0	0	.	.	Yes	2	3	Is insufficient so you need to borrow to meet expenses	0	0	0	1	0	0	0	0	1	.		NO	0	0	0
764	NO	REDACTED	REDACTED	REDACTED	REDACTED	REDACTED	REDACTED	REDACTED	REDACTED	REDACTED	F	60<	None	No	REDACTED	REDACTED					4	1	2	0	3	4	2	1	.	.	No	2	3	Allows you to build savings	0	0	0	0	0	1	1	1	1	.	Family member living here	YES	6	0	0
765	NO	REDACTED	REDACTED	REDACTED	REDACTED	REDACTED	REDACTED	REDACTED	REDACTED	REDACTED	F	60<	None	No	REDACTED	REDACTED	M				7	1	3	0	0	0	0	1	.	.	Yes	1	1	Allows you to build savings											Family member living here	YES	Unknown number (cannot count)	0	0
766	NO	REDACTED	REDACTED	REDACTED	REDACTED	REDACTED	REDACTED	REDACTED	REDACTED	REDACTED	F	60<	Primary	Yes	REDACTED	REDACTED					2	1	6	0	0	0	2	1	.	.	Yes	2	2	Is insufficient so you need to borrow to meet expenses	0	0	0	0	0	0	1	1	1	.		NO	0	0	0
767	NO	REDACTED	REDACTED	REDACTED	REDACTED	REDACTED	REDACTED	REDACTED	REDACTED	REDACTED	F	<30	JC	Yes	REDACTED	REDACTED					5	2	0	0	1	0	0	0	.	.	Yes	2	2	Is insufficient so you need to borrow to meet expenses	0	0	0	0	0	0	0	0		.	Family member living here	YES	10	0	0
768	NO	REDACTED	REDACTED	REDACTED	REDACTED	REDACTED	REDACTED	REDACTED	REDACTED	REDACTED	F	60<	Vocational	Yes	REDACTED	REDACTED					4	3	3	0	0	0	0	1	.	.	No	1	1	Is insufficient so you need to borrow to meet expenses	0	0	0	1	0	1	0	0	1	.	Household head	YES	12	0	0
769	NO	REDACTED	REDACTED	REDACTED	REDACTED	REDACTED	REDACTED	REDACTED	REDACTED	REDACTED	F	<30	JC	Yes	REDACTED	REDACTED	F	60<			5	3	12	0	1	0	0	0	.	.	Yes	3	3	Allows you to build savings	1	0	0	0	0	0	1	1	1	.	Household head	YES	30	1	4
770	NO	REDACTED	REDACTED	REDACTED	REDACTED	REDACTED	REDACTED	REDACTED	REDACTED	REDACTED	F	<30	JC	Yes	REDACTED	REDACTED					4	1	7	0	0	1	0	0	.	.	Yes	3	3	Allows you to build savings	0	0	0	0	1	1	1	1	1	.	Household head	YES	12	0	0
771	NO	REDACTED	REDACTED	REDACTED	REDACTED	REDACTED	REDACTED	REDACTED	REDACTED	REDACTED	F	40-49	JC	Yes	REDACTED	REDACTED					4	2	0	0	2	1	0	0	.	.	Yes	1	1	Allows you to build savings	0	0	0	0	0	0	0	0	1	.	Household head	YES	28	0	1
772	NO	REDACTED	REDACTED	REDACTED	REDACTED	REDACTED	REDACTED	REDACTED	REDACTED	REDACTED	F	30-30	JC	Yes	REDACTED	REDACTED					10	3	8	0	0	0	0	1	.	.	Yes	1	1	Is insufficient so you need to borrow to meet expenses	1	0	0	1	0	0	0	0	1	.		YES	0	0	0
773	NO	REDACTED	REDACTED	REDACTED	REDACTED	REDACTED	REDACTED	REDACTED	REDACTED	REDACTED	M	40-49	JC	Yes	REDACTED	REDACTED					6	2	4	0	0	1	2	0	.	.	Yes	1	1	Is insufficient so you need to borrow to meet expenses	0	0	0	0	0	1	0	1	1	.	Family member living here	YES	14	1	0
774	NO	REDACTED	REDACTED	REDACTED	REDACTED	REDACTED	REDACTED	REDACTED	REDACTED	REDACTED	M	60<	None	No	REDACTED	REDACTED					4	4	3	0	0	0	0	1	.	.	Yes	1	1	Is insufficient so you need to borrow to meet expenses	0	0	0	0	0	0	1	1	1	.	Family member living here	YES	8	0	2
775	NO	REDACTED	REDACTED	REDACTED	REDACTED	REDACTED	REDACTED	REDACTED	REDACTED	REDACTED	F	50-59	Primary	Yes	REDACTED	REDACTED					15	2	7	0	0	0	0	1	.	.	Yes	2	2	Is insufficient so you need to borrow to meet expenses	1	0	0	0	0	0	1	1	1	.		NO	0	0	0
776	NO	REDACTED	REDACTED	REDACTED	REDACTED	REDACTED	REDACTED	REDACTED	REDACTED	REDACTED	F	50-59	Primary	Yes	REDACTED	REDACTED					10	1	Many	0	1	2	3	0	.	.	Yes	3	3	Only just meets expenses	0	0	0	1	0	1	1	1	1	.	Household head	YES	7	0	0
777	NO	REDACTED	REDACTED	REDACTED	REDACTED	REDACTED	REDACTED	REDACTED	REDACTED	REDACTED	F	50-59	None	Yes	REDACTED	REDACTED					4	0	4	0	0	0	1	1	.	.	Yes	2	2	Allows you to build savings	0	0	0	1	0	1	0	1	1	.		NO	0	0	0
778	NO	REDACTED	REDACTED	REDACTED	REDACTED	REDACTED	REDACTED	REDACTED	REDACTED	REDACTED	F	50-59	Primary	No	REDACTED	REDACTED					4	2	2	0	1	0	0	0	.	.	No	2	3	Is insufficient so you need to use savings to meet expenses	0	0	0	1	0	0	1	1	1	.		YES	0	8	0
779	NO	REDACTED	REDACTED	REDACTED	REDACTED	REDACTED	REDACTED	REDACTED	REDACTED	REDACTED					REDACTED	REDACTED		60<	None	No	3	2	2	0	0	0	0	1	.	.	No	2	2	Only just meets expenses	1	0	0	1	0	1	1	1	1	.		YES	3	0	5
780	NO	REDACTED	REDACTED	REDACTED	REDACTED	REDACTED	REDACTED	REDACTED	REDACTED	REDACTED					REDACTED	REDACTED		60<	Primary	No	3	1	2	0	0	0	0	1	.	.	Yes	1	2	Is insufficient so you need to borrow to meet expenses	0	0	0	1	0	0	0	0	0	.		YES	1	0	0
781	NO	REDACTED	REDACTED	REDACTED	REDACTED	REDACTED	REDACTED	REDACTED	REDACTED	REDACTED					REDACTED	REDACTED	M	40-49	JC	Yes	3	2	0	0	0	0	0	1	.	.	No	2	2	Only just meets expenses	0	0	0	1	0	0	1	0	1	.		NO	0	0	0
782	NO	REDACTED	REDACTED	REDACTED	REDACTED	REDACTED	REDACTED	REDACTED	REDACTED	REDACTED					REDACTED	REDACTED	F	<30	JC	Yes	7	4	16	0	1	0	0	2	.	.	No	2	2	Is insufficient so you need to use savings to meet expenses	0	0	0	1	0	0	1	0	1	.	Family member living here	YES	12	0	0
783	NO	REDACTED	REDACTED	REDACTED	REDACTED	REDACTED	REDACTED	REDACTED	REDACTED	REDACTED					REDACTED	REDACTED	F	50-59	Primary	Yes	0	2	0	0	1	0	0	2	.	.	No	2	3	Only just meets expenses	0	0	0	1	0	0	1	0		.		NO	0	0	0
784	NO	REDACTED	REDACTED	REDACTED	REDACTED	REDACTED	REDACTED	REDACTED	REDACTED	REDACTED					REDACTED	REDACTED	M	40-49			11	5	0	0	0	0	0	1	.	.	Yes	1	2	Is insufficient so you need to use savings to meet expenses	0	0	0	0	0	0	1	0	1	.		NO	0	0	0
785	NO	REDACTED	REDACTED	REDACTED	REDACTED	REDACTED	REDACTED	REDACTED	REDACTED	REDACTED					REDACTED	REDACTED	F	30-39	Primary	No	3	1	0	0	0	0	0	1	.	.	Yes	2	2	Is insufficient so you need to use savings to meet expenses	0	0	0	0	0	0	1	0	1	.	Family member living here	YES	15	0	0
786	NO	REDACTED	REDACTED	REDACTED	REDACTED	REDACTED	REDACTED	REDACTED	REDACTED	REDACTED					REDACTED	REDACTED	F	40-49	Form 4-5 (senior)	Yes	8	3	1	0	3	1	0	2	.	.	No			Only just meets expenses	0	0	0	0	0	1	1	1	1	0	Family member living elsewhere	YES	16	0	0
787	NO	REDACTED	REDACTED	REDACTED	REDACTED	REDACTED	REDACTED	REDACTED	REDACTED	REDACTED	M	60<	None	Yes	REDACTED	REDACTED					2	2	3	1	0	0	2	3	0	0	Yes	2	2	Is insufficient so you need to borrow to meet expenses	0	0	0	1	1	1	1	1	1	0	Household head	YES	30	0	0
[truncated: 179 more columns]
